# Supplementary material for: Aedes aegypti post-emergence transcriptome: Unveiling the molecular basis for the hematophagic and gonotrophic capacitation
Source: PLoS Negl Trop Dis. 2021 Jan 6;15(1):e0008915. doi: 10.1371/journal.pntd.0008915 (PMC7815146; doi:10.1371/journal.pntd.0008915)
Supplement: S1 Table — (XLSX) [file pntd.0008915.s015.xlsx]

## Sheet: S1 Table
Table S1: Summary of the sequencing performance across 72 samples represented by the number of reads generated (Raw reads), the number of reads that have quality enough to be analysed (Cleaned reads), the number of reads actually mapped against Ae. aegypti (version 5.1) transcripts (Mapped reads), the percentage of reads that actually mapped against Ae. aegypti (version 5.1) transcripts (% Mapped…
Sample ID: Sex (F) Females (M) Males; Post-emergence time points: 2h, 12h, 24h, 48h, 96h; Tissue (H) Head (B) Body; Replicate (1), (2), (3).
Sample ID	Raw reads	Cleaned reads	Mapped reads	% Mapped Reads	Mapped transcripts
F2h_H1	24723759	24299249	13966553	57.48	34532
F2h_H2	36871528	36269041	21839821	60.22	34954
F2h_H3	34530002	33943965	19399731	57.15	35815
F12hD_H1	22241774	21858192	12611040	57.69	32941
F12hD_H2	26769531	26331063	15018305	57.04	34538
F12hD_H3	31902266	31332971	17927807	57.22	34881
F12hN_H1	29467418	29001463	16529351	56.99	34643
F12hN_H2	27658483	27182837	15807923	58.15	34460
F12hN_H3	27679724	27194058	15660510	57.59	34731
F24h_H1	34385576	33863320	19779575	58.41	35346
F24h_H2	29992899	29492640	17570159	59.57	33992
F24h_H3	31774672	31241606	18122119	58.1	35379
F48h_H1	32324076	31827554	18780723	59.01	34797
F48h_H2	17820367	17511233	10362543	59.18	31438
F48h_H3	29333296	28813321	16923516	58.74	33864
F96h_H1	30812323	30341654	17915414	59.05	34551
F96h_H2	30161574	29646431	18079132	60.98	33080
F96h_H3	28992798	28495373	16570732	58.15	33582
M2h_H1	43589462	42837192	23476963	54.81	37288
M2h_H2	25115486	24690831	13917829	56.37	34501
M2h_H3	28687880	28194186	15534241	55.1	35259
M12hD_H1	44035795	43274503	24102732	55.7	37638
M12hD_H2	40874535	40213001	23699814	58.94	36711
M12hD_H3	40128687	39456167	21691141	54.98	35917
M12hN_H1	31789581	31232796	17340520	55.52	35474
M12hN_H2	39034854	38393995	21847201	56.9	36212
M12hN_H3	34938979	34334841	19077661	55.56	36344
M24h_H1	27969041	27476829	15266759	55.56	34874
M24h_H2	37010737	36419714	20942425	57.5	36534
M24h_H3	29620807	29111845	16005405	54.98	34208
M48h_H1	30113518	29578517	16369595	55.34	34953
M48h_H2	39516110	38882377	22691145	56.36	36872
M48h_H3	39271962	38589755	21660598	56.13	36397
M96h_H1	31090267	30549045	17289513	56.6	34853
M96h_H2	38828121	38195957	21532878	56.37	34808
M96h_H3	31556815	31024458	17529257	56.5	35270
F2h_B1	32960715	32439435	20959651	64.61	31752
F2h_B2	28366717	27907193	18562177	66.51	31666
F2h_B3	34316115	27907193	21824030	64.71	33143
F12hD_B1	32984526	32457571	21106614	65.03	31802
F12hD_B2	35633480	35059141	23813803	67.92	32866
F12hD_B3	32542503	31997139	21632325	67.61	29803
F12hN_B1	34146393	33588484	21271882	63.33	32702
F12hN_B2	34334010	33743945	22946219	68	31459
F12hN_B3	33554724	33007465	21727754	65.83	32167
F24h_B1	29494876	29023308	19072261	65.71	30380
F24h_B2	32324656	31800494	21490351	67.58	32794
F24h_B3	30998569	30468113	20034268	65.75	32313
F48h_B1	38160749	37547620	24345817	64.84	34403
F48h_B2	30100415	29615303	19974085	67.45	34213
F48h_B3	26952675	26517634	17638136	66.51	32002
F96h_B1	23458167	23066385	14821971	64.26	32070
F96h_B2	25542316	25117732	17031511	67.81	32207
F96h_B3	35901321	35288747	22894461	64.88	33358
M2h_B1	38095358	37517563	25030652	66.72	31736
M2h_B2	31504393	30988692	20760791	67.02	32725
M2h_B3	34847270	34252420	22939120	66.97	33749
M12hD_B1	33728137	33211093	21272193	64.05	34343
M12hD_B2	37636830	37003386	24584724	66.44	31909
M12hD_B3	28429684	27931237	18438176	66.01	37638
M12hN_B1	31412055	30953623	19362646	62.55	33078
M12hN_B2	33192645	32658547	21712698	66.48	32364
M12hN_B3	35163695	34602606	22722949	65.67	33706
M24h_B1	27621332	27212423	17374293	63.85	32668
M24h_B2	26667708	26218073	17538387	66.89	31600
M24h_B3	30501850	30008741	19355284	64.5	33832
M48h_B1	32301434	31761505	20073560	63.2	33460
M48h_B2	32961139	32421073	21310204	65.73	33733
M48h_B3	32518165	31948575	20924182	65.49	32759
M96h_B1	34273748	33742324	20749877	61.5	33098
M96h_B2	39030779	38433136	24192980	62.95	35775
M96h_B3	32368981	31836577	20170959	63.36	34091
