# Supplementary material for: Aedes aegypti post-emergence transcriptome: Unveiling the molecular basis for the hematophagic and gonotrophic capacitation
Source: PLoS Negl Trop Dis. 2021 Jan 6;15(1):e0008915. doi: 10.1371/journal.pntd.0008915 (PMC7815146; doi:10.1371/journal.pntd.0008915)
Supplement: S2 Table — Differentially expressed genes (DEGs) of head (A) and body (B) of Aedes Rio mosquitos along the first hours post-emergence (PE). (XLSX) [file pntd.0008915.s016.xlsx]

## Sheet: S2A table
Table S2: Differentially expressed genes (DEGs) of head (A) and body (B) of Aedes Rio mosquitos along the first hours post-emergence (PE).
Vector Base	Cluster	baseMean	log2FoldChange	lfcSE	stat	pvalue	padj
AAEL000578-RA	Both	193.525	-1.04943	0.307159	25.1368	4.72224e-05	0.00283124
AAEL000665-RA	Both	18.4783	-2.30952	0.934911	19.1545	0.000732858	0.025224
AAEL002092-RA	Both	302.539	1.05966	0.64253	36.7142	2.06276e-07	2.64185e-05
AAEL002606-RA	Both	11124.3	2.86818	0.4834	71.5415	1.07264e-14	6.2147e-12
AAEL002662-RA	Both	6.02124	6.7563	1.95078	17.5151	0.00153453	0.0437251
AAEL002704-RB	Both	175.927	7.6152	2.1151	21.8503	0.000214654	0.00989279
AAEL002759-RE	Both	5584.84	-1.11481	0.220469	45.8677	2.62403e-09	5.50459e-07
AAEL003053-RC	Both	152.635	8.78336	2.56462	25.1361	4.72377e-05	0.00283124
AAEL003112-RA	Both	369.718	-5.79082	0.672403	153.103	4.40199e-32	1.53026e-28
AAEL003112-RB	Both	244.042	-4.9946	0.690626	94.7144	1.31069e-19	1.59472e-16
AAEL003352-RA	Both	182.166	-0.899767	0.390732	40.8478	2.89005e-08	4.63047e-06
AAEL003576-RA	Both	543.007	-4.0896	0.605769	125.713	3.21294e-26	7.81837e-23
AAEL004261-RA	Both	111.821	-1.84209	0.416757	39.4705	5.56922e-08	8.36551e-06
AAEL006334-RA	Both	207.662	-2.44479	0.445788	55.3893	2.69258e-11	8.29384e-09
AAEL008745-RB	Both	49.1589	-3.2074	0.901488	28.8777	8.27743e-06	0.000658245
AAEL011068-RA	Both	560.905	0.259966	0.889847	37.992	1.12483e-07	1.59137e-05
AAEL013201-RA	Both	32.6964	-2.51164	0.487488	37.6579	1.3182e-07	1.82256e-05
AAEL013789-RA	Both	55.9163	2.20645	0.870999	29.4489	6.33616e-06	0.000528028
AAEL014144-RB	Both	130.605	1.32738	0.376626	30.0046	4.88392e-06	0.000422937
AAEL014231-RB	Both	897.371	-0.891673	0.306116	26.874	2.10796e-05	0.00143468
AAEL014433-RA	Both	15.3022	-4.47645	1.13351	19.8286	0.000539851	0.0200255
AAEL014978-RB	Both	91.4397	-3.7295	0.816876	36.9287	1.86323e-07	2.4508e-05
AAEL015119-RB	Both	5149.3	-2.66324	0.513863	56.555	1.53383e-11	4.97655e-09
AAEL018343-RA	Both	377.824	-2.13705	0.446772	33.4423	9.69592e-07	0.000105331
AAEL019683-RA	Both	677.967	0.00274683	0.640071	34.417	6.11939e-07	6.95837e-05
AAEL021791-RA	Both	3425.58	-2.46381	0.456346	80.7239	1.22358e-16	9.92483e-14
AAEL022248-RA	Both	518.043	-2.35552	0.291539	140.364	2.35848e-29	6.37681e-26
AAEL022554-RA	Both	16.3534	-9.55605	2.84705	33.8241	8.09717e-07	8.9858e-05
AAEL024421-RA	Both	449.23	-3.17322	0.697641	64.0703	4.03907e-13	1.82013e-10
AAEL024660-RA	Both	31.554	0.433323	0.687073	21.8421	0.000215455	0.00991095
AAEL026338-RA	Both	249.098	-1.70926	0.565672	40.0706	4.18534e-08	6.5286e-06
AAEL027975-RA	Both	2964.04	-1.33825	0.379655	33.8171	8.12392e-07	8.9858e-05
AAEL001082-RA	Cluster H1	6874.25	-1.57599	0.282066	49.4951	4.60262e-10	1.14286e-07
AAEL001673-RA	Cluster H1	55823	-1.08185	0.136588	75.2127	1.79649e-15	1.28576e-12
AAEL002192-RG	Cluster H1	157.482	9.71235	2.85393	37.185	1.64994e-07	2.23053e-05
AAEL002654-RA	Cluster H1	394.588	3.00777	0.886198	40.8461	2.89238e-08	4.63047e-06
AAEL002761-RAI	Cluster H1	14414.4	-0.962853	0.210622	34.7716	5.17524e-07	5.99687e-05
AAEL002848-RA	Cluster H1	1221.08	2.82621	0.25008	195.337	3.7778e-41	2.29822e-37
AAEL004249-RB	Cluster H1	3513.05	-1.10391	0.237611	49.3122	5.02562e-10	1.22613e-07
AAEL004457-RE	Cluster H1	1264.06	-0.643275	0.387538	19.2962	0.000687308	0.0238928
AAEL005179-RA	Cluster H1	392.28	-0.233509	0.311028	21.2991	0.000276234	0.0121333
AAEL006572-RA	Cluster H1	6562.16	-0.981024	0.201491	26.7279	2.25628e-05	0.00151669
AAEL006662-RA	Cluster H1	299.206	-0.728408	0.665534	29.5055	6.17045e-06	0.000517764
AAEL006705-RA	Cluster H1	179.184	-0.633204	0.240703	19.3574	0.000668526	0.0234746
AAEL006721-RH	Cluster H1	2919.85	-9.51915	3.13255	24.7217	5.7224e-05	0.00330757
AAEL006869-RA	Cluster H1	229.383	-1.51129	0.334291	32.8163	1.30254e-06	0.000134306
AAEL006872-RA	Cluster H1	1366.71	-1.58245	0.238665	61.7053	1.2706e-12	4.98692e-10
AAEL007306-RB	Cluster H1	16224.4	-0.554667	0.140091	31.8938	2.01111e-06	0.000200567
AAEL008166-RA	Cluster H1	11845.5	0.15449	0.140818	31.6177	2.28999e-06	0.000224607
AAEL010143-RA	Cluster H1	4513.29	-0.331471	0.127346	29.824	5.31522e-06	0.000452239
AAEL010850-RJ	Cluster H1	7106.34	-0.649573	0.190841	18.5902	0.000945854	0.0303826
AAEL010975-RA	Cluster H1	18928	-0.874575	0.195255	28.6379	9.25952e-06	0.000722183
AAEL012207-RF	Cluster H1	33602.4	-0.827479	0.198364	25.7714	3.51874e-05	0.00221826
AAEL017146-RA	Cluster H1	1377.91	-1.62536	0.154309	167.033	4.53003e-35	2.20468e-31
AAEL017466-RA	Cluster H1	546.077	-1.07	0.247265	25.3196	4.33877e-05	0.0026461
AAEL018219-RE	Cluster H1	10706.4	-0.795266	0.156173	44.6812	4.63149e-09	8.87423e-07
AAEL019451-RH	Cluster H1	726.794	-0.381546	0.549014	22.798	0.000138953	0.00711846
AAEL019799-RA	Cluster H1	7184.56	-1.62355	0.206769	70.1028	2.15918e-14	1.19412e-11
AAEL019799-RB	Cluster H1	3838.38	-5.91997	0.919672	91.0052	8.05294e-19	8.16501e-16
AAEL019799-RC	Cluster H1	1143.14	-0.785866	1.17663	45.2258	3.56856e-09	7.05994e-07
AAEL019799-RG	Cluster H1	1251.09	-1.81269	0.561785	18.0924	0.0011838	0.0362347
AAEL022609-RA	Cluster H1	6053.63	-1.02705	0.157595	66.4977	1.24407e-13	5.93594e-11
AAEL025746-RA	Cluster H1	49.5954	-2.12846	0.568431	23.0018	0.000126519	0.00662087
AAEL026087-RA	Cluster H1	240.6	6.98851	1.72584	17.2149	0.00175566	0.0483283
AAEL026217-RA	Cluster H1	100556	-0.971769	0.154323	45.2693	3.49496e-09	6.97101e-07
AAEL026967-RA	Cluster H1	23072.6	-0.890276	0.202576	32.8972	1.2538e-06	0.000131638
AAEL027175-RC	Cluster H1	1343.56	-0.175575	0.277601	50.0114	3.59106e-10	9.10259e-08
AAEL004703-RA	Cluster H3	9.38927	-0.0371601	1.1497	19.1985	0.000718398	0.024867
AAEL008970-RA	Cluster H3	40.6984	-2.79803	0.682686	30.3382	4.17658e-06	0.000369574
AAEL011375-RB	Cluster H3	229.91	2.16711	0.588803	51.7436	1.56071e-10	4.21982e-08
AAEL025584-RA	Cluster H3	113.25	-1.20683	0.316371	26.9382	2.04587e-05	0.00140616
AAEL000766-RA	Cluster H2	1479.34	-0.605463	0.186342	42.569	1.27135e-08	2.22568e-06
AAEL001625-RA	Cluster H2	236.342	-1.13893	0.302185	41.4975	2.12011e-08	3.53362e-06
AAEL002070-RD	Cluster H2	532.174	-1.21733	0.283547	27.4541	1.60894e-05	0.00117928
AAEL002436-RD	Cluster H2	2690.02	-1.00091	0.267494	22.0733	0.000193794	0.00916266
AAEL002504-RB	Cluster H2	3756.55	-0.749981	0.1422	50.0392	3.54337e-10	9.07625e-08
AAEL002538-RA	Cluster H2	511.487	-0.988011	0.247476	34.1834	6.8335e-07	7.66296e-05
AAEL002825-RA	Cluster H2	1871.27	-0.583414	0.144292	57.0559	1.20424e-11	4.06998e-09
AAEL002827-RA	Cluster H2	30680.9	-0.276685	0.168323	26.8159	2.16577e-05	0.00146394
AAEL003675-RA	Cluster H2	6328.29	-0.830753	0.122549	76.2143	1.10287e-15	8.38666e-13
AAEL004060-RC	Cluster H2	1763.19	-1.17946	0.315482	25.3802	4.2186e-05	0.00259231
AAEL004423-RA	Cluster H2	9145.76	-0.446366	0.129354	42.1871	1.52567e-08	2.61449e-06
AAEL004809-RA	Cluster H2	156.664	0.0984398	0.333961	27.2191	1.79505e-05	0.00128852
AAEL005269-RE	Cluster H2	7220.59	-0.863428	0.18925	30.1276	4.61034e-06	0.000402107
AAEL005292-RA	Cluster H2	1007.48	-0.547927	0.164425	48.265	8.31056e-10	1.94451e-07
AAEL005435-RB	Cluster H2	12060.5	-0.713499	0.137532	50.0805	3.47377e-10	8.99262e-08
AAEL005508-RA	Cluster H2	4570.41	-0.153464	0.138898	27.1677	1.8386e-05	0.0013084
AAEL005610-RA	Cluster H2	5099.08	-0.446215	0.109975	54.5858	3.96754e-11	1.17739e-08
AAEL006582-RH	Cluster H2	53224.6	-0.929721	0.200022	42.4404	1.35187e-08	2.33307e-06
AAEL008697-RB	Cluster H2	10718.8	-0.688271	0.145075	55.1335	3.04627e-11	9.26601e-09
AAEL008848-RA	Cluster H2	12707.2	-0.70741	0.14163	49.0657	5.65743e-10	1.36305e-07
AAEL009257-RA	Cluster H2	5617.87	-0.44117	0.145381	45.4743	3.16815e-09	6.45819e-07
AAEL010611-RD	Cluster H2	1063.42	-0.0916297	0.16205	18.876	0.000831266	0.0277476
AAEL010801-RA	Cluster H2	4955.99	-0.565841	0.150037	38.9671	7.07637e-08	1.04361e-05
AAEL010814-RC	Cluster H2	2383.26	-0.949063	0.215562	36.9156	1.87488e-07	2.45287e-05
AAEL010823-RA	Cluster H2	8254.07	-0.694579	0.122719	64.4116	3.4231e-13	1.57165e-10
AAEL010884-RB	Cluster H2	12132.6	-1.54986	0.186152	92.1253	4.65496e-19	4.92495e-16
AAEL010981-RA	Cluster H2	43.329	-0.640799	0.717274	18.094	0.00118299	0.0362347
AAEL011177-RA	Cluster H2	459.893	-1.95658	0.288566	122.041	1.95711e-25	3.9687e-22
AAEL011184-RC	Cluster H2	13668	-0.872465	0.18611	37.5948	1.35833e-07	1.86744e-05
AAEL011871-RA	Cluster H2	11087.8	-0.660768	0.139044	42.7763	1.1515e-08	2.0453e-06
AAEL012175-RA	Cluster H2	46613.3	-0.505358	0.113681	46.2435	2.19157e-09	4.67804e-07
AAEL012950-RA	Cluster H2	4506.72	-0.528638	0.138199	45.6885	2.85921e-09	5.94666e-07
AAEL013913-RA	Cluster H2	2161.18	-0.590484	0.174911	34.1216	7.03602e-07	7.85388e-05
AAEL013960-RA	Cluster H2	1788.8	-0.358675	0.172886	25.8741	3.35495e-05	0.00214276
AAEL014505-RA	Cluster H2	1660.54	-0.346367	0.159641	21.2319	0.000284844	0.0123334
AAEL019718-RA	Cluster H2	1376.57	-1.1146	0.260973	24.2756	7.03289e-05	0.00397996
AAEL019719-RA	Cluster H2	1147.16	-1.2213	0.232421	42.9529	1.05834e-08	1.92191e-06
AAEL022609-RB	Cluster H2	1628	-1.80891	0.225972	73.547	4.04263e-15	2.65874e-12
AAEL024040-RA	Cluster H2	5099.08	-0.446215	0.109975	54.5858	3.96754e-11	1.17739e-08
AAEL026806-RA	Cluster H2	4976.39	-0.884562	0.134493	87.2939	4.945e-18	4.62814e-15
AAEL026955-RA	Cluster H2	406.837	-1.71887	0.495659	18.0322	0.00121632	0.0368134
AAEL027938-RE	Cluster H2	494.923	-2.25147	0.73272	17.3812	0.00162956	0.0458051
AAEL027938-RI	Cluster H2	7365.77	-1.11752	0.261207	26.8766	2.10543e-05	0.00143468
AAEL000719-RG	Cluster H4	193.572	-2.42078	0.457099	41.4249	2.19488e-08	3.6088e-06
AAEL000932-RA	Cluster H4	283.304	-2.92941	0.830463	20.1646	0.000463394	0.0180709
AAEL000951-RA	Cluster H4	1620.8	-0.624588	0.126914	61.3494	1.50958e-12	5.83082e-10
AAEL001401-RA	Cluster H4	438.291	3.05553	0.751045	19.0291	0.000775679	0.0262223
AAEL001490-RA	Cluster H4	750.811	0.386291	0.203778	18.8463	0.000842497	0.0279691
AAEL001863-RA	Cluster H4	919.449	-1.02482	0.314882	22.2028	0.000182623	0.00876516
AAEL002194-RA	Cluster H4	170.328	2.96883	0.827282	53.2954	7.39096e-11	2.04377e-08
AAEL002378-RB	Cluster H4	121.636	3.33216	0.945135	35.6727	3.3789e-07	4.13176e-05
AAEL002675-RA	Cluster H4	65.2747	-4.98683	1.02104	53.9403	5.41643e-11	1.56909e-08
AAEL003345-RA	Cluster H4	2842.82	2.64483	0.436655	62.6298	8.11926e-13	3.46621e-10
AAEL003873-RB	Cluster H4	3897.72	-1.34311	0.16287	88.4793	2.77002e-18	2.69622e-15
AAEL006585-RA	Cluster H4	447.393	2.26258	0.461679	58.3222	6.53044e-12	2.27017e-09
AAEL006721-RI	Cluster H4	13001.5	-1.32433	0.0999874	232.058	4.76018e-49	5.79172e-45
AAEL007407-RC	Cluster H4	3524.63	-1.15902	0.156398	56.6226	1.48452e-11	4.88165e-09
AAEL007653-RA	Cluster H4	268.729	0.452307	0.973475	81.1558	9.91075e-17	8.31615e-14
AAEL008303-RA	Cluster H4	1923.17	-1.75444	0.320634	72.4254	6.97771e-15	4.35917e-12
AAEL010764-RA	Cluster H4	2027.35	0.385388	0.570697	56.1068	1.90441e-11	6.09762e-09
AAEL011255-RA	Cluster H4	683.911	-0.936605	0.16778	71.6285	1.0282e-14	6.10392e-12
AAEL011288-RA	Cluster H4	4970.42	-0.711298	0.0995955	80.0501	1.6998e-16	1.33429e-13
AAEL013492-RB	Cluster H4	162.945	-4.20522	0.851879	55.7963	2.21234e-11	6.90194e-09
AAEL013533-RA	Cluster H4	2035.14	-1.10014	0.197167	61.7828	1.22378e-12	4.88189e-10
AAEL014045-RA	Cluster H4	172.569	1.24219	0.458486	37.8243	1.21806e-07	1.70346e-05
AAEL017536-RC	Cluster H4	1517.27	-1.15146	0.302121	26.9496	2.03511e-05	0.00140616
AAEL019799-RD	Cluster H4	8663.06	-1.79929	0.195783	93.9961	1.86304e-19	2.15882e-16
AAEL020238-RA	Cluster H4	5943.06	-0.950442	0.182681	52.3288	1.17746e-10	3.21936e-08
AAEL022251-RA	Cluster H4	57.9255	2.13287	0.571225	31.4501	2.47774e-06	0.000239259
AAEL000382-RA	Male	72.6432	-0.158877	0.264485	19.1344	0.000739574	0.0253344
AAEL000744-RA	Male	425.413	1.25385	0.316312	39.477	5.55221e-08	8.36551e-06
AAEL000873-RB	Male	98.044	1.75714	1.10003	36.1518	2.6929e-07	3.34332e-05
AAEL001290-RA	Male	183.911	2.04568	1.24399	118.887	9.23451e-25	1.49808e-21
AAEL002185-RA	Male	7855.27	-3.2443	0.32378	161.924	5.65204e-34	2.29228e-30
AAEL002417-RE	Male	1428.94	-2.89537	0.664337	31.5608	2.3521e-06	0.000228032
AAEL002626-RB	Male	19.9411	3.08023	0.860019	37.3327	1.53828e-07	2.10295e-05
AAEL003002-RB	Male	220.193	-1.06623	0.237861	36.8903	1.89749e-07	2.46917e-05
AAEL003161-RA	Male	3127.31	-0.111187	0.0905868	19.1206	0.000744196	0.0254344
AAEL003241-RA	Male	44.0804	-7.50316	3.33467	18.7254	0.000889835	0.0290258
AAEL003568-RB	Male	116.713	2.70225	0.663501	55.8785	2.12635e-11	6.71981e-09
AAEL004951-RA	Male	2505.61	0.401742	0.372297	84.9364	1.56482e-17	1.4103e-14
AAEL005387-RB	Male	271.213	-0.9556	0.300096	42.6428	1.22734e-08	2.1642e-06
AAEL005720-RA	Male	1855.71	-0.842654	0.152886	37.0364	1.77045e-07	2.36715e-05
AAEL006128-RB	Male	534.668	0.297231	0.195858	40.2416	3.85799e-08	6.05679e-06
AAEL006137-RA	Male	276.691	-0.127534	0.390095	20.0114	0.000496816	0.0190087
AAEL007057-RB	Male	34.0608	3.48304	0.832487	30.7193	3.49272e-06	0.000318322
AAEL007856-RA	Male	240.77	1.46564	0.248322	46.9169	1.58694e-09	3.47897e-07
AAEL008014-RA	Male	190.724	1.1359	0.272669	40.379	3.61354e-08	5.70986e-06
AAEL008288-RA	Male	11.712	3.73736	2.91517	60.77	1.99839e-12	7.59826e-10
AAEL008527-RE	Male	285.818	0.672215	0.576764	25.024	4.97546e-05	0.00294581
AAEL008754-RA	Male	125.29	-2.22852	1.96997	21.9566	0.000204449	0.00960435
AAEL008990-RB	Male	15.8046	-2.48228	1.29867	23.6971	9.1852e-05	0.00506063
AAEL010201-RA	Male	802.219	-0.45373	0.203014	17.2888	0.0016985	0.0472898
AAEL010659-RB	Male	13523.1	-0.783677	0.243961	39.7753	4.81718e-08	7.41906e-06
AAEL011661-RA	Male	42.6027	3.03804	0.612791	31.5699	2.34204e-06	0.000227964
AAEL011798-RA	Male	359.926	4.56365	0.903965	27.5073	1.56953e-05	0.00115736
AAEL011874-RA	Male	151.461	0.244703	0.208879	21.8812	0.000211629	0.00982781
AAEL012772-RA	Male	54.8956	3.40433	0.769636	49.4964	4.59979e-10	1.14286e-07
AAEL013612-RD	Male	2338.88	-2.77532	0.286301	265.983	2.34216e-56	5.69942e-52
AAEL013612-RF	Male	1620.04	-1.12552	0.266338	67.8313	6.51084e-14	3.30072e-11
AAEL014411-RA	Male	240.65	0.163975	0.70602	25.4718	4.04314e-05	0.00249078
AAEL015305-RA	Male	170.38	1.49918	0.326551	28.8815	8.263e-06	0.000658245
AAEL017331-RB	Male	28.4794	0.539149	4.04228	19.8824	0.00052681	0.0197525
AAEL017402-RA	Male	2813.24	0.0991338	0.431956	211.033	1.59306e-44	1.29218e-40
AAEL020482-RA	Male	3272.17	-0.339803	0.178935	19.8455	0.000535707	0.0199165
AAEL021930-RA	Male	3694.71	-0.824988	0.53012	62.003	1.09999e-12	4.53681e-10
AAEL022008-RA	Male	211.249	-0.895793	0.235048	27.0708	1.92343e-05	0.00134111
AAEL022556-RA	Male	183.972	-0.225575	0.802955	115.875	4.0584e-24	6.17233e-21
AAEL022845-RA	Male	295.099	-1.66006	0.526372	24.174	7.3709e-05	0.00414234
AAEL022882-RA	Male	85.6064	0.193559	0.380433	38.7108	7.99332e-08	1.17174e-05
AAEL022919-RA	Male	657.869	-0.542912	0.206615	20.5852	0.000382625	0.0156615
AAEL023586-RB	Male	170.559	-1.58782	0.66024	27.3496	1.68918e-05	0.001227
AAEL023586-RC	Male	134.604	0.386576	0.704784	17.6499	0.00144446	0.0417451
AAEL023900-RA	Male	456.041	0.887135	0.422327	19.886	0.000525956	0.0197509
AAEL023944-RA	Male	36.3904	0.90257	0.46754	19.8642	0.000531195	0.0198558
AAEL024147-RB	Male	539.856	3.94335	0.531785	58.6921	5.46098e-12	1.9259e-09
AAEL024828-RA	Male	523.616	-0.844893	0.479944	121.098	3.11232e-25	5.40965e-22
AAEL024828-RB	Male	523.616	-0.844893	0.479944	121.098	3.11232e-25	5.40965e-22
AAEL025080-RA	Male	607.091	-0.743556	0.65886	75.0285	1.96509e-15	1.36624e-12
AAEL025199-RB	Male	5087.2	-1.37322	0.317269	47.2839	1.33075e-09	2.99838e-07
AAEL025608-RA	Male	11790.1	-0.916038	0.338712	147.094	8.53826e-31	2.59712e-27
AAEL026093-RA	Male	8561.77	3.64863	0.5886	59.5407	3.6227e-12	1.34748e-09
AAEL026093-RB	Male	4523.63	2.66182	0.619568	44.1843	5.87452e-09	1.1168e-06
AAEL026548-RA	Male	99.6435	1.12493	0.404938	17.3804	0.00163016	0.0458051
AAEL027020-RA	Male	35.7319	-0.442436	0.527868	21.0825	0.000304957	0.0129962
AAEL027229-RA	Male	233.896	0.779665	0.381912	20.3277	0.000430236	0.0170234
AAEL027675-RA	Male	159.527	2.14748	2.7827	20.5033	0.000397173	0.0160279
AAEL027986-RA	Male	32.4377	1.00841	0.568258	21.1952	0.000289664	0.0124717
AAEL001184-RD	Opposites	45.4782	-0.652929	0.86258	35.5892	3.5151e-07	4.25555e-05
AAEL003837-RF	Opposites	23.7978	5.17297	1.99084	21.0698	0.000306743	0.0130494
AAEL014426-RA	Opposites	330.001	-3.68514	0.559913	102.449	2.96081e-21	3.79201e-18
AAEL024504-RD	Opposites	59.8832	-1.26957	0.924466	22.6075	0.000151661	0.00753329

## Sheet: S2B table
Table S2: Differentially expressed genes (DEGs) of head (A) and body (B) of Aedes Rio mosquitos along the first hours post-emergence (PE).
Vector Base	Cluster	baseMean	log2FoldChange	lfcSE	stat	pvalue	padj
AAEL000744-RA	Both	1660.72	2.97779	0.31044	102.498	2.88977e-21	2.74901e-19
AAEL002417-RM	Both	128.925	-3.51831	4.01949	13.5464	0.00889277	0.0372629
AAEL002555-RD	Both	27.7264	9.45843	2.99821	19.6842	0.000576422	0.0035194
AAEL002742-RB	Both	210.285	-0.0282576	0.83787	12.9866	0.0113414	0.0455093
AAEL002761-RAD	Both	920.57	-0.594306	3.93295	51.2914	1.94013e-10	4.52488e-09
AAEL003112-RA	Both	59.6334	9.49572	2.72597	43.5584	7.92429e-09	1.41248e-07
AAEL003658-RG	Both	363.796	12.4174	3.12048	27.9	1.30688e-05	0.000121237
AAEL006575-RC	Both	34417	0.631417	0.677968	39.8712	4.60224e-08	7.15152e-07
AAEL007658-RH	Both	151.888	10.8031	3.06406	42.6393	1.22934e-08	2.11347e-07
AAEL007800-RB	Both	102.496	10.299	3.0509	26.2645	2.79863e-05	0.000239531
AAEL007990-RC	Both	3338.72	7.34281	1.00899	65.2289	2.30272e-13	8.07351e-12
AAEL008532-RA	Both	210.642	2.73081	0.621755	37.3234	1.54504e-07	2.19641e-06
AAEL009451-RA	Both	66105.2	-10.682	0.883568	154.442	2.27382e-32	8.15532e-30
AAEL010783-RC	Both	596.196	5.11579	1.39952	20.7859	0.000349176	0.0022762
AAEL011766-RA	Both	179.954	9.82016	2.78639	35.1455	4.33629e-07	5.61686e-06
AAEL014863-RY	Both	571.676	2.34499	0.911606	25.7273	3.5914e-05	0.00029937
AAEL015451-RA	Both	92.8118	0.244192	1.28687	22.0755	0.000193604	0.00134761
AAEL018102-RB	Both	3728.64	2.79005	0.522286	61.7712	1.23072e-12	3.93075e-11
AAEL019507-RF	Both	772.159	3.05733	0.466654	53.715	6.03781e-11	1.52764e-09
AAEL019697-RF	Both	176.646	1.6703	1.26541	31.4491	2.47896e-06	2.72101e-05
AAEL021838-RA	Both	71860.2	-6.23015	1.37859	78.8143	3.1056e-16	1.56406e-14
AAEL021865-RA	Both	190.565	3.17887	0.410057	79.9422	1.79167e-16	9.32404e-15
AAEL022256-RA	Both	25.6536	3.13743	0.993113	27.6377	1.47696e-05	0.000135313
AAEL022536-RA	Both	1469.09	1.30736	0.591705	66.6064	1.18014e-13	4.29069e-12
AAEL022536-RB	Both	562.756	2.91542	0.463535	120.848	3.5203e-25	5.49602e-23
AAEL023753-RC	Both	714.909	-1.36196	0.542253	57.83	8.28428e-12	2.38992e-10
AAEL023802-RA	Both	238.497	12.6105	2.69815	240.69	6.59031e-51	1.24938e-47
AAEL024583-RG	Both	314.562	10.8056	3.04489	24.3355	6.84114e-05	0.000534503
AAEL025134-RB	Both	801.469	11.7621	1.47985	457.051	1.29842e-97	3.44615e-93
AAEL001951-RA	Cluster B1	70134.7	6.11693	0.568442	249.184	9.75911e-53	2.35469e-49
AAEL002292-RA	Cluster B1	252.007	-1.5903	0.500856	74.6975	2.30885e-15	1.03863e-13
AAEL002564-RA	Cluster B1	275.163	6.31912	1.18216	50.2508	3.20063e-10	7.20509e-09
AAEL002654-RA	Cluster B1	527.959	5.67984	1.2101	75.0489	1.94572e-15	8.85787e-14
AAEL005656-RA	Cluster B1	83712.5	4.15187	0.740945	172.769	2.66168e-36	1.28443e-33
AAEL006575-RB	Cluster B1	11837.7	0.996106	0.715754	17.4286	0.00159529	0.00862859
AAEL006579-RA	Cluster B1	1105.83	0.392996	0.720335	28.02	1.23568e-05	0.000115195
AAEL006662-RA	Cluster B1	439.53	0.946127	0.612139	52.7092	9.80336e-11	2.39807e-09
AAEL009484-RC	Cluster B1	36.2353	6.60359	1.991	13.923	0.00754501	0.0324768
AAEL010338-RA	Cluster B1	899.762	0.738955	0.455585	22.6786	0.000146791	0.00105212
AAEL010375-RA	Cluster B1	13.451	7.51502	1.85986	19.3202	0.000679872	0.00407123
AAEL011336-RA	Cluster B1	8.35886	7.10862	2.22179	17.6599	0.00143797	0.00787074
AAEL022395-RA	Cluster B1	46.1814	0.653852	3.04242	14.1322	0.00688487	0.030109
AAEL026410-RF	Cluster B1	272.661	-10.885	2.80729	49.9376	3.72074e-10	8.31247e-09
AAEL027861-RA	Cluster B1	19.6237	2.55741	1.03519	15.0419	0.00461517	0.0214348
AAEL000229-RA	Cluster B2	262.954	1.09326	1.29628	18.9518	0.00080326	0.00469092
AAEL000294-RA	Cluster B2	2112.91	0.656753	0.461425	32.7859	1.32132e-06	1.54558e-05
AAEL000556-RA	Cluster B2	751.62	-2.70068	0.975084	24.7631	5.61399e-05	0.000447854
AAEL000713-RC	Cluster B2	1057.2	-0.338665	0.682172	26.587	2.40907e-05	0.000209843
AAEL000732-RA	Cluster B2	1294.09	-1.4199	0.745226	30.6696	3.57518e-06	3.7461e-05
AAEL000748-RA	Cluster B2	879.209	-0.478462	0.927767	17.0718	0.00187181	0.0099161
AAEL000749-RA	Cluster B2	607.362	0.864009	1.2046	17.7635	0.00137261	0.00755816
AAEL000793-RA	Cluster B2	3220.09	-0.989793	0.553627	34.8986	4.87348e-07	6.25167e-06
AAEL000859-RA	Cluster B2	523.178	-0.462462	0.640813	51.3533	1.88324e-10	4.39606e-09
AAEL001767-RB	Cluster B2	207.891	-1.10518	0.646572	41.1792	2.46766e-08	4.01805e-07
AAEL001900-RA	Cluster B2	212.43	1.67299	0.665293	17.1144	0.00183645	0.00975407
AAEL002194-RA	Cluster B2	379.204	3.182	0.844348	85.8203	1.01606e-17	6.24239e-16
AAEL002656-RB	Cluster B2	408.276	-1.50584	0.642844	17.2963	0.00169274	0.00907618
AAEL002880-RA	Cluster B2	175.534	0.247309	0.433366	26.0688	3.06496e-05	0.000259656
AAEL003012-RA	Cluster B2	112.171	2.93886	2.50817	14.0515	0.00713243	0.0310382
AAEL003053-RC	Cluster B2	1905.49	-1.75097	0.625182	36.3055	2.50379e-07	3.39392e-06
AAEL003057-RB	Cluster B2	358.549	2.07415	0.953104	48.8322	6.32897e-10	1.36345e-08
AAEL003066-RA	Cluster B2	2033.75	-1.64232	0.493135	71.1091	1.32375e-14	5.47253e-13
AAEL003100-RA	Cluster B2	68.3918	-1.62254	1.434	19.0407	0.000771603	0.00453178
AAEL003107-RA	Cluster B2	141.755	0.742309	0.778622	22.1688	0.000185498	0.00129902
AAEL003182-RA	Cluster B2	835.797	0.344306	0.744168	31.451	2.47678e-06	2.72087e-05
AAEL003600-RA	Cluster B2	2069.02	0.00917147	0.658834	21.8505	0.000214626	0.00147843
AAEL003601-RA	Cluster B2	933.63	-1.43032	0.64518	27.3791	1.66612e-05	0.000150666
AAEL003655-RA	Cluster B2	331.845	-2.37867	1.06636	36.2319	2.59258e-07	3.50534e-06
AAEL004809-RA	Cluster B2	215.858	2.52081	0.522909	27.5045	1.57157e-05	0.00014319
AAEL004899-RA	Cluster B2	149.616	-5.39752	1.23758	45.7037	2.83857e-09	5.46723e-08
AAEL005052-RA	Cluster B2	163.752	3.95212	0.628589	50.874	2.37176e-10	5.45011e-09
AAEL005694-RA	Cluster B2	91.3519	-1.11633	0.49772	46.862	1.62922e-09	3.26102e-08
AAEL006333-RA	Cluster B2	901.756	-0.801488	0.681626	19.4785	0.000632808	0.00382931
AAEL006417-RA	Cluster B2	2178.53	-0.468547	0.704439	13.2488	0.0101219	0.0414831
AAEL006423-RA	Cluster B2	949.838	-1.54287	0.878883	24.4025	6.63264e-05	0.000519743
AAEL006483-RB	Cluster B2	3941.34	0.220664	0.698852	18.7271	0.000889133	0.00513233
AAEL007420-RB	Cluster B2	347.942	-0.553658	0.592946	20.4877	0.000400004	0.00256313
AAEL007872-RB	Cluster B2	143.136	-1.04321	0.942521	18.2972	0.00107947	0.00609449
AAEL008305-RA	Cluster B2	1718.87	-1.45905	0.708967	21.1676	0.00029333	0.00195659
AAEL008310-RA	Cluster B2	693.648	-0.0672884	0.774965	45.8613	2.63205e-09	5.08422e-08
AAEL008861-RA	Cluster B2	19.962	0.33263	1.20269	13.7172	0.00825471	0.0350541
AAEL008970-RA	Cluster B2	31.8859	3.73552	1.22435	35.1025	4.42548e-07	5.72122e-06
AAEL009115-RA	Cluster B2	138.618	1.48969	0.35479	31.3948	2.54301e-06	2.77868e-05
AAEL009556-RA	Cluster B2	13.9711	3.25351	1.41662	12.813	0.0122265	0.048473
AAEL009601-RA	Cluster B2	997.241	0.816048	0.266116	56.6344	1.47608e-11	4.09797e-10
AAEL009684-RH	Cluster B2	988.221	-1.77859	1.26011	25.2066	4.57193e-05	0.000372219
AAEL010086-RA	Cluster B2	188.76	1.41826	0.466421	15.7957	0.00330588	0.01612
AAEL010228-RA	Cluster B2	2335.88	-0.97713	0.622227	25.9806	3.19308e-05	0.000269382
AAEL010235-RA	Cluster B2	3622.85	-0.54538	0.572282	21.0199	0.000313811	0.0020765
AAEL010377-RB	Cluster B2	45.2688	2.44778	0.745974	26.1753	2.91711e-05	0.000248549
AAEL010799-RB	Cluster B2	92.8999	0.992319	0.875369	31.7303	2.17191e-06	2.41748e-05
AAEL012546-RA	Cluster B2	163.411	1.18029	0.480931	15.9176	0.00313174	0.0153902
AAEL013263-RA	Cluster B2	76.3938	1.28887	0.667385	15.5101	0.0037522	0.0179693
AAEL013713-RK	Cluster B2	66.9635	0.802744	1.31236	37.0011	1.80038e-07	2.51892e-06
AAEL015070-RA	Cluster B2	157.778	-0.927723	0.741565	34.3947	6.1843e-07	7.72411e-06
AAEL019996-RA	Cluster B2	228.536	1.43139	1.07642	24.8031	5.51098e-05	0.000440298
AAEL021098-RA	Cluster B2	81.3192	0.93666	1.29916	14.8248	0.00507863	0.023244
AAEL021244-RA	Cluster B2	255.28	0.015925	0.831632	12.8881	0.0118359	0.0471183
AAEL021440-RA	Cluster B2	2660.16	1.23195	0.222859	64.1393	3.90619e-13	1.33773e-11
AAEL022600-RA	Cluster B2	567.05	-4.32644	0.64135	164.75	1.39987e-34	5.8053e-32
AAEL023112-RA	Cluster B2	136.031	0.491076	0.589092	36.1588	2.68395e-07	3.62517e-06
AAEL025491-RA	Cluster B2	52.4907	5.45682	2.67946	15.5391	0.00370427	0.0177809
AAEL025915-RC	Cluster B2	729.373	-0.776968	0.432206	32.7605	1.33722e-06	1.56142e-05
AAEL000053-RA	Cluster B3	90.6113	-3.8332	0.427348	188.592	1.06384e-39	6.56639e-37
AAEL000122-RB	Cluster B3	156.121	-2.57755	0.300026	173.213	2.1371e-36	1.07552e-33
AAEL000173-RA	Cluster B3	248.139	-4.32833	0.56372	97.7298	2.99257e-20	2.49576e-18
AAEL000260-RA	Cluster B3	91.5154	-1.96448	0.387715	92.7718	3.39247e-19	2.4335e-17
AAEL000263-RE	Cluster B3	194.904	-3.56866	0.489687	98.9539	1.64261e-20	1.43883e-18
AAEL000335-RA	Cluster B3	273.779	-2.85337	1.22011	62.2645	9.691e-13	3.15207e-11
AAEL000422-RB	Cluster B3	289.908	-1.82443	0.24439	112.72	1.9128e-23	2.33953e-21
AAEL000436-RA	Cluster B3	338.894	-1.59229	0.250592	86.3846	7.71196e-18	4.80477e-16
AAEL000442-RA	Cluster B3	2565.93	-3.29633	0.515295	107.659	2.29679e-22	2.46798e-20
AAEL000500-RA	Cluster B3	497.627	-5.26446	0.715153	116.497	2.98993e-24	4.17662e-22
AAEL000584-RA	Cluster B3	220.331	-2.03978	0.57724	33.5731	9.11553e-07	1.09921e-05
AAEL000659-RA	Cluster B3	104.367	-2.3355	0.306421	72.7045	6.09156e-15	2.63316e-13
AAEL000674-RA	Cluster B3	132.836	-1.35684	0.303194	37.5829	1.36604e-07	1.95556e-06
AAEL000699-RA	Cluster B3	81.8079	-1.6867	0.363874	61.9019	1.15518e-12	3.70732e-11
AAEL000733-RA	Cluster B3	66.5991	-2.44107	0.621203	19.4416	0.00064347	0.00388321
AAEL000776-RA	Cluster B3	546.424	-4.0429	1.21942	113.499	1.30502e-23	1.64155e-21
AAEL000800-RA	Cluster B3	410.428	-2.35695	0.364282	111.498	3.48706e-23	4.16892e-21
AAEL000839-RA	Cluster B3	130.697	-2.31688	0.36082	60.4243	2.36246e-12	7.24879e-11
AAEL000885-RB	Cluster B3	138.349	-3.53851	0.589968	63.1031	6.45514e-13	2.14694e-11
AAEL000889-RA	Cluster B3	25.0228	-2.957	0.895227	21.0144	0.000314596	0.00208066
AAEL000923-RA	Cluster B3	1192.04	-3.60254	0.815472	78.856	3.04311e-16	1.5355e-14
AAEL000956-RB	Cluster B3	110.947	-1.86713	2.1446	28.1882	1.14239e-05	0.00010729
AAEL000961-RA	Cluster B3	1162.6	-3.01465	0.764738	55.0434	3.18165e-11	8.3774e-10
AAEL000999-RA	Cluster B3	495.257	-0.436838	0.38679	20.533	0.000391841	0.00251751
AAEL001037-RA	Cluster B3	435.804	-1.53943	0.394054	28.6506	9.20481e-06	8.82924e-05
AAEL001067-RA	Cluster B3	3.73338	-5.07982	4.14153	23.3052	0.000110032	0.000814831
AAEL001074-RB	Cluster B3	12.8053	0.219137	2.81369	21.0416	0.000310708	0.00205956
AAEL001074-RD	Cluster B3	21.8227	1.04658	2.78988	30.5809	3.7271e-06	3.88448e-05
AAEL001357-RA	Cluster B3	221.554	-2.6625	0.343302	108.22	1.74407e-22	1.92072e-20
AAEL001401-RA	Cluster B3	467.643	2.36278	0.613028	22.8884	0.000133295	0.000965555
AAEL001559-RA	Cluster B3	73.2883	-4.22059	1.06981	24.1027	7.61748e-05	0.000588825
AAEL001666-RA	Cluster B3	562.616	-4.92383	0.609058	132.257	1.28164e-27	2.61661e-25
AAEL001674-RA	Cluster B3	22.2928	-5.7632	4.40051	20.8773	0.000334903	0.0021951
AAEL001690-RA	Cluster B3	533.399	-5.39432	1.20657	85.8458	1.00349e-17	6.17949e-16
AAEL001693-RA	Cluster B3	99.5913	-3.72909	1.77931	25.9312	3.26718e-05	0.00027537
AAEL001703-RA	Cluster B3	42304.4	-3.80778	0.460645	151.158	1.14941e-31	3.81331e-29
AAEL001706-RA	Cluster B3	139.261	-2.22678	0.336169	51.8359	1.49283e-10	3.53444e-09
AAEL001748-RA	Cluster B3	164.87	-3.07933	0.357348	117.9	1.49997e-24	2.14036e-22
AAEL001837-RA	Cluster B3	145.795	-4.38271	0.815289	78.3459	3.90244e-16	1.9396e-14
AAEL001863-RA	Cluster B3	20569.5	-2.22501	0.412686	115.914	3.98143e-24	5.44697e-22
AAEL001879-RA	Cluster B3	179.526	-2.08582	0.168046	276.489	1.27313e-58	4.22375e-55
AAEL001915-RE	Cluster B3	64.3522	-4.38631	1.84261	28.2672	1.10105e-05	0.000103738
AAEL001917-RA	Cluster B3	314.438	-1.66601	0.302352	59.048	4.5976e-12	1.36799e-10
AAEL002006-RA	Cluster B3	107.443	-2.9947	0.874998	27.0924	1.90421e-05	0.00016971
AAEL002036-RB	Cluster B3	671.423	-2.59038	0.53532	53.8074	5.77469e-11	1.46807e-09
AAEL002120-RC	Cluster B3	48.1517	-2.70899	0.314254	206.964	1.19531e-43	1.13303e-40
AAEL002250-RB	Cluster B3	91.998	-1.04699	0.427993	46.136	2.30747e-09	4.51642e-08
AAEL002261-RA	Cluster B3	916.989	-3.21703	0.313565	210.806	1.78249e-44	1.81958e-41
AAEL002281-RB	Cluster B3	156.633	-4.19635	0.659457	67.1417	9.10082e-14	3.35479e-12
AAEL002320-RA	Cluster B3	75.432	-2.71187	0.658416	31.574	2.33757e-06	2.58076e-05
AAEL002422-RG	Cluster B3	667.505	-3.99767	1.61869	16.8165	0.00209819	0.0109471
AAEL002554-RE	Cluster B3	388.001	-2.6781	1.46843	18.5906	0.000945676	0.00542451
AAEL002557-RB	Cluster B3	376.604	-3.51963	4.45789	19.9636	0.000507727	0.00315957
AAEL002586-RA	Cluster B3	125.882	-10.0763	2.87607	41.6852	1.93852e-08	3.21967e-07
AAEL002652-RA	Cluster B3	1174.38	-2.98632	0.738412	46.6773	1.78013e-09	3.54704e-08
AAEL002675-RA	Cluster B3	231.973	-4.57428	0.685647	119.963	5.43834e-25	8.24794e-23
AAEL002719-RA	Cluster B3	134.625	-1.63422	0.32499	88.1169	3.30696e-18	2.13552e-16
AAEL002808-RA	Cluster B3	152.227	-1.81449	0.283553	191.102	3.07272e-40	1.94174e-37
AAEL002843-RA	Cluster B3	248.814	-1.55567	0.32373	113.961	1.03978e-23	1.33318e-21
AAEL002921-RB	Cluster B3	100.73	-3.87868	0.495215	98.5467	2.00541e-20	1.7217e-18
AAEL002949-RA	Cluster B3	7.50258	-5.35384	1.74586	19.7092	0.000569924	0.00349097
AAEL002968-RA	Cluster B3	331.314	-2.56377	0.498534	71.2572	1.23172e-14	5.14011e-13
AAEL003008-RB	Cluster B3	442.745	-2.36532	0.250211	191.561	2.44851e-40	1.58502e-37
AAEL003010-RA	Cluster B3	18.1859	-3.81006	0.878439	36.2829	2.53068e-07	3.42863e-06
AAEL003056-RA	Cluster B3	385.806	0.891316	0.489278	49.4191	4.77387e-10	1.04627e-08
AAEL003060-RA	Cluster B3	31802.6	-6.47058	0.717135	153.113	4.38146e-32	1.51024e-29
AAEL003071-RA	Cluster B3	918.489	-1.24935	0.306138	58.7215	5.38405e-12	1.58248e-10
AAEL003221-RA	Cluster B3	9.84803	-10.1884	2.8151	40.9754	2.71955e-08	4.4012e-07
AAEL003298-RA	Cluster B3	777.041	-1.94889	0.592484	53.748	5.94239e-11	1.50637e-09
AAEL003309-RA	Cluster B3	791.278	-2.00834	0.510702	65.6626	1.86582e-13	6.60275e-12
AAEL003312-RA	Cluster B3	560.346	-1.72802	0.427526	26.1432	2.96081e-05	0.000251545
AAEL003317-RB	Cluster B3	270.492	-3.24653	1.07326	59.3346	4.00245e-12	1.20441e-10
AAEL003352-RA	Cluster B3	1025.33	-2.1801	0.260276	97.7037	3.03102e-20	2.51395e-18
AAEL003373-RD	Cluster B3	36.1083	-0.703922	1.20496	37.0315	1.77458e-07	2.48413e-06
AAEL003382-RC	Cluster B3	245.786	-3.34487	0.640869	59.5556	3.59664e-12	1.08723e-10
AAEL003403-RB	Cluster B3	137.666	-2.62364	0.361132	97.8582	2.81002e-20	2.3527e-18
AAEL003404-RA	Cluster B3	558.774	-4.65343	1.08753	33.9894	7.48935e-07	9.20253e-06
AAEL003406-RA	Cluster B3	30.7727	-3.38946	0.491722	81.6598	7.74977e-17	4.20627e-15
AAEL003443-RA	Cluster B3	404.713	-4.24479	0.380636	226.072	9.24816e-48	1.29187e-44
AAEL003451-RA	Cluster B3	78.9743	-3.77637	0.412543	136.55	1.54577e-28	3.56751e-26
AAEL003510-RA	Cluster B3	97.9404	-1.59196	0.371107	43.5492	7.95899e-09	1.41677e-07
AAEL003542-RA	Cluster B3	156.257	-1.95935	0.311986	67.3906	8.06473e-14	3.00626e-12
AAEL003647-RC	Cluster B3	150.341	-4.1686	1.03121	22.0148	0.000199064	0.00138091
AAEL003654-RB	Cluster B3	199.925	-2.0026	0.365817	49.1865	5.3385e-10	1.16329e-08
AAEL003685-RB	Cluster B3	15.4207	-10.4587	3.15493	26.1037	3.01575e-05	0.000255886
AAEL003756-RA	Cluster B3	67.5068	-1.8922	0.365782	89.2248	1.92383e-18	1.27332e-16
AAEL003949-RA	Cluster B3	304.582	-1.39365	0.325933	48.0769	9.09584e-10	1.9084e-08
AAEL003953-RAC	Cluster B3	189.252	-2.62649	0.277183	128.926	6.60715e-27	1.26158e-24
AAEL003970-RC	Cluster B3	1042.68	-2.2295	0.398233	108.281	1.69219e-22	1.87135e-20
AAEL004017-RA	Cluster B3	771.923	-1.62176	0.271064	140.086	2.70524e-29	6.83809e-27
AAEL004053-RA	Cluster B3	196.474	-2.05322	0.173486	247.334	2.44314e-52	4.98796e-49
AAEL004092-RA	Cluster B3	15.7063	-1.94556	1.03071	20.2503	0.000445669	0.00282101
AAEL004136-RA	Cluster B3	94.5152	-0.81852	0.412454	30.5698	3.74667e-06	3.90115e-05
AAEL004172-RB	Cluster B3	365.956	-4.31045	0.448375	117.1	2.22317e-24	3.12197e-22
AAEL004216-RA	Cluster B3	26.2805	-2.63604	0.555875	48.5194	7.35488e-10	1.56666e-08
AAEL004305-RA	Cluster B3	195.321	-2.88976	0.717015	43.9951	6.43098e-09	1.1739e-07
AAEL004328-RB	Cluster B3	124.453	-1.32337	0.442492	40.1788	3.97513e-08	6.23914e-07
AAEL004386-RA	Cluster B3	1232.29	-2.74685	0.975977	23.8977	8.37345e-05	0.000640276
AAEL004388-RA	Cluster B3	560.716	-1.82259	0.800112	28.8427	8.41397e-06	8.13238e-05
AAEL004390-RA	Cluster B3	2006.28	-2.32509	0.789095	56.3674	1.67924e-11	4.61375e-10
AAEL004396-RB	Cluster B3	141.524	-4.02572	0.642516	62.1091	1.04489e-12	3.37787e-11
AAEL004439-RA	Cluster B3	149.531	-1.78966	0.348918	94.1894	1.69486e-19	1.26357e-17
AAEL004482-RA	Cluster B3	150.897	-1.12883	0.252683	62.7013	7.84263e-13	2.58252e-11
AAEL004492-RA	Cluster B3	124.139	-3.07949	0.444217	97.4252	3.47427e-20	2.83725e-18
AAEL004562-RA	Cluster B3	126.728	-2.93039	0.334932	219.439	2.47508e-46	2.98595e-43
AAEL004624-RB	Cluster B3	35.0838	-3.64345	0.590184	69.6021	2.7542e-14	1.08941e-12
AAEL004698-RA	Cluster B3	96.5427	-1.37677	0.468633	19.3175	0.000680715	0.00407362
AAEL004821-RB	Cluster B3	68.448	-3.63854	1.31363	17.3449	0.00165632	0.00891149
AAEL004821-RC	Cluster B3	54.7632	-9.24712	3.11694	29.086	7.50904e-06	7.3352e-05
AAEL004877-RA	Cluster B3	126.879	-1.75843	0.228298	191.786	2.19019e-40	1.45325e-37
AAEL004976-RA	Cluster B3	114.409	-3.71889	0.43489	120.384	4.42251e-25	6.74585e-23
AAEL004978-RA	Cluster B3	3018.29	-2.97222	0.421256	117.905	1.49623e-24	2.14036e-22
AAEL004997-RA	Cluster B3	305.344	-1.98885	0.240196	166.954	4.71037e-35	2.04948e-32
AAEL005049-RA	Cluster B3	85.9842	-2.50578	1.02866	37.0639	1.74755e-07	2.45146e-06
AAEL005100-RA	Cluster B3	96.4804	-3.0632	0.389397	95.9318	7.22056e-20	5.65312e-18
AAEL005153-RA	Cluster B3	32.6017	-4.60581	0.687857	79.4936	2.22983e-16	1.14916e-14
AAEL005156-RA	Cluster B3	11.8794	-4.5688	1.1019	19.7461	0.000560457	0.00344013
AAEL005216-RA	Cluster B3	172.763	-2.91582	0.30369	165.998	7.55596e-35	3.18322e-32
AAEL005256-RH	Cluster B3	247.048	-4.8696	0.824224	43.1927	9.43745e-09	1.66303e-07
AAEL005281-RA	Cluster B3	223.178	-1.76121	0.307041	71.4404	1.12674e-14	4.72429e-13
AAEL005288-RA	Cluster B3	22.8346	-3.55194	0.969042	30.5544	3.77377e-06	3.92629e-05
AAEL005401-RA	Cluster B3	857.416	-3.7896	0.747652	40.2526	3.83774e-08	6.03421e-07
AAEL005429-RA	Cluster B3	333.287	-3.32311	1.1025	36.7178	2.05929e-07	2.84073e-06
AAEL005483-RA	Cluster B3	6.99112	-4.83872	1.06344	25.363	4.25235e-05	0.000348985
AAEL005554-RA	Cluster B3	21.202	-2.90333	0.737418	56.9296	1.27994e-11	3.58721e-10
AAEL005744-RA	Cluster B3	1071.8	-1.55488	0.211677	98.9539	1.64258e-20	1.43883e-18
AAEL005766-RB	Cluster B3	1956.23	-3.111	0.360653	102.474	2.92471e-21	2.77231e-19
AAEL005821-RA	Cluster B3	518.664	-0.836252	0.636973	53.5922	6.40591e-11	1.61615e-09
AAEL005826-RA	Cluster B3	154.759	-2.92739	0.526777	78.9441	2.9152e-16	1.47657e-14
AAEL005858-RA	Cluster B3	71.5773	-2.42795	0.368256	142.875	6.84125e-30	1.81574e-27
AAEL005916-RA	Cluster B3	125.162	0.226148	2.78222	32.3796	1.60004e-06	1.83125e-05
AAEL005922-RD	Cluster B3	172.488	1.37069	2.75898	21.9724	0.000202969	0.0014036
AAEL005938-RA	Cluster B3	53.4119	-3.88685	1.25989	36.7395	2.03822e-07	2.81312e-06
AAEL006123-RB	Cluster B3	54.5907	-4.19286	1.28849	22.9212	0.000131299	0.000951355
AAEL006138-RA	Cluster B3	5.7907	-1.34097	1.63372	23.8737	8.46671e-05	0.000646104
AAEL006208-RA	Cluster B3	203.907	-2.88242	0.356853	173.777	1.61749e-36	8.58598e-34
AAEL006209-RA	Cluster B3	78.6692	-2.47489	0.473924	56.8191	1.35016e-11	3.76413e-10
AAEL006211-RB	Cluster B3	292.138	-0.72888	0.414404	39.2425	6.2075e-08	9.42524e-07
AAEL006298-RA	Cluster B3	105.624	-2.26333	0.325932	82.7589	4.53191e-17	2.54295e-15
AAEL006354-RA	Cluster B3	81.8444	-5.33956	0.755829	95.1073	1.08127e-19	8.27028e-18
AAEL006392-RA	Cluster B3	175.245	-2.63247	1.63565	15.5277	0.00372302	0.0178459
AAEL006492-RA	Cluster B3	56.8038	-2.90502	0.455758	75.6563	1.4474e-15	6.64625e-14
AAEL006549-RA	Cluster B3	160.728	-1.03554	0.310454	48.4251	7.69563e-10	1.63269e-08
AAEL006637-RA	Cluster B3	135.284	-2.05575	0.241104	130.008	3.87951e-27	7.68403e-25
AAEL006712-RA	Cluster B3	157.971	-2.84051	0.354766	154.334	2.39796e-32	8.4859e-30
AAEL006726-RA	Cluster B3	438.477	-2.89348	0.418096	92.6224	3.64968e-19	2.61095e-17
AAEL006750-RA	Cluster B3	83.359	-3.18034	0.280169	236.03	6.64172e-50	1.17519e-46
AAEL006830-RA	Cluster B3	788.892	-7.09246	0.770243	105.271	7.41672e-22	7.62974e-20
AAEL006880-RE	Cluster B3	83.6949	-2.43729	0.798844	20.1341	0.000469849	0.00295504
AAEL006884-RB	Cluster B3	64.9679	-3.55738	0.90243	36.7482	2.02978e-07	2.80439e-06
AAEL006892-RA	Cluster B3	200.877	-4.70669	0.61382	76.3924	1.01124e-15	4.74289e-14
AAEL006983-RB	Cluster B3	84.9251	-2.53074	0.32335	202.51	1.08432e-42	8.99343e-40
AAEL006985-RA	Cluster B3	29.9983	-5.90362	0.956163	53.5504	6.53623e-11	1.6459e-09
AAEL006999-RB	Cluster B3	146.739	-4.53086	0.813666	67.5116	7.60434e-14	2.85469e-12
AAEL007013-RA	Cluster B3	17.2099	-2.92196	0.790685	54.2264	4.71851e-11	1.2218e-09
AAEL007053-RB	Cluster B3	48.7304	-4.18713	0.590875	91.811	5.42904e-19	3.81196e-17
AAEL007097-RA	Cluster B3	1108.86	1.78297	2.7167	100.092	9.4042e-21	8.51867e-19
AAEL007133-RA	Cluster B3	32.3984	-3.03073	0.971438	31.0961	2.92633e-06	3.14444e-05
AAEL007171-RA	Cluster B3	288.451	-3.65354	0.424317	121.001	3.26521e-25	5.15845e-23
AAEL007251-RA	Cluster B3	242.481	-2.62674	0.287808	142.757	7.25065e-30	1.90534e-27
AAEL007295-RA	Cluster B3	136.946	-3.43709	0.43581	104.932	8.7574e-22	8.90537e-20
AAEL007458-RB	Cluster B3	24.9023	-8.71442	1.01884	119.014	8.6766e-25	1.25839e-22
AAEL007554-RA	Cluster B3	179.595	-1.58327	0.286907	63.4524	5.44991e-13	1.82865e-11
AAEL007581-RA	Cluster B3	64.0993	-1.80443	0.536038	32.7956	1.31529e-06	1.53989e-05
AAEL007584-RA	Cluster B3	118.727	-4.62058	1.17671	41.3355	2.29047e-08	3.74793e-07
AAEL007591-RA	Cluster B3	50.9235	-1.90861	1.25986	20.4174	0.000413022	0.0026332
AAEL007592-RA	Cluster B3	23.5406	-4.33308	1.37402	42.7714	1.1542e-08	1.99308e-07
AAEL007601-RA	Cluster B3	36.246	-6.5553	2.91753	20.6201	0.000376584	0.00243303
AAEL007657-RA	Cluster B3	1035.17	-0.905174	1.60254	43.1909	9.44581e-09	1.66303e-07
AAEL007692-RB	Cluster B3	201.182	-0.797137	0.515668	23.7107	9.1278e-05	0.000690595
AAEL007726-RA	Cluster B3	84.5887	-2.58193	0.414412	95.647	8.30149e-20	6.44239e-18
AAEL007783-RB	Cluster B3	107.118	-2.22928	3.05602	29.8728	5.19519e-06	5.28297e-05
AAEL007813-RA	Cluster B3	458.754	-2.41873	0.238106	206.698	1.3631e-43	1.24752e-40
AAEL007818-RA	Cluster B3	14517.1	-8.8047	1.45472	42.3292	1.42555e-08	2.43002e-07
AAEL007818-RB	Cluster B3	40610.8	-3.75873	0.68371	78.2591	4.07108e-16	2.01587e-14
AAEL007850-RA	Cluster B3	107.717	-2.32663	0.237444	185.86	4.10934e-39	2.47877e-36
AAEL007855-RA	Cluster B3	40.9121	-1.73429	1.57503	17.9256	0.00127613	0.00707472
AAEL007867-RA	Cluster B3	81.3766	-2.56366	0.482672	33.7852	8.24737e-07	1.00548e-05
AAEL007875-RC	Cluster B3	206.479	-3.12583	0.44265	127.419	1.38795e-26	2.5942e-24
AAEL007879-RA	Cluster B3	543.486	-6.06155	1.0545	65.5374	1.98261e-13	6.97886e-12
AAEL007926-RA	Cluster B3	448.079	-3.35074	0.580002	129.735	4.43597e-27	8.72111e-25
AAEL007939-RA	Cluster B3	86.485	-1.16868	0.543869	16.5772	0.00233482	0.0119931
AAEL007952-RE	Cluster B3	94.4385	-4.59277	0.42859	222.166	6.41044e-47	8.50697e-44
AAEL008076-RA	Cluster B3	458.761	-3.70508	0.53397	86.5945	6.96016e-18	4.36713e-16
AAEL008085-RA	Cluster B3	576.035	-1.69077	0.892674	13.1742	0.0104553	0.0425538
AAEL008126-RB	Cluster B3	99.241	-2.18564	0.625489	24.4601	6.4583e-05	0.000507881
AAEL008137-RA	Cluster B3	83.4727	-3.6348	0.593881	53.1506	7.92513e-11	1.97503e-09
AAEL008148-RB	Cluster B3	66.5922	-2.70712	0.396562	93.0526	2.95684e-19	2.15597e-17
AAEL008182-RA	Cluster B3	85.7734	-3.48824	1.01285	20.1974	0.000456525	0.00288079
AAEL008256-RA	Cluster B3	55.6421	-2.97639	1.05538	18.4454	0.00100972	0.00573609
AAEL008320-RA	Cluster B3	119.081	-1.84841	0.532041	34.8749	4.92858e-07	6.31016e-06
AAEL008341-RA	Cluster B3	1258.09	-0.780265	0.204717	35.1932	4.23957e-07	5.50501e-06
AAEL008384-RB	Cluster B3	25.0261	-1.84061	0.912447	40.9499	2.75276e-08	4.44681e-07
AAEL008576-RA	Cluster B3	46.7524	-1.75997	0.612669	22.5449	0.000156085	0.00111362
AAEL008578-RC	Cluster B3	663.031	-3.04783	0.408779	110.023	7.19724e-23	8.37816e-21
AAEL008580-RA	Cluster B3	245.535	-5.82074	0.773564	73.5664	4.00462e-15	1.76263e-13
AAEL008621-RA	Cluster B3	75.9465	-2.10681	0.477534	58.905	4.92688e-12	1.46106e-10
AAEL008678-RA	Cluster B3	35.0284	-5.80326	1.14766	36.3952	2.39951e-07	3.26592e-06
AAEL008724-RA	Cluster B3	48.7435	-0.40303	0.427346	42.7398	1.17173e-08	2.01941e-07
AAEL008769-RA	Cluster B3	201.833	-2.98669	1.45862	64.6842	2.99909e-13	1.03915e-11
AAEL008829-RA	Cluster B3	643.352	-1.53098	1.18085	33.2624	1.05544e-06	1.25786e-05
AAEL008843-RA	Cluster B3	304.497	-2.85816	0.55437	66.1445	1.47673e-13	5.30364e-12
AAEL008878-RA	Cluster B3	274.298	-4.35092	0.375451	297.493	3.76362e-63	1.9978e-59
AAEL008886-RB	Cluster B3	250.812	-1.80434	0.29611	97.2185	3.8445e-20	3.10143e-18
AAEL009057-RA	Cluster B3	172.788	-1.12114	0.42818	38.4437	9.07585e-08	1.33527e-06
AAEL009080-RC	Cluster B3	2670.75	-1.62331	0.204807	143.304	5.53536e-30	1.51458e-27
AAEL009177-RA	Cluster B3	107.678	-2.70579	0.324606	129.119	6.00845e-27	1.15558e-24
AAEL009212-RH	Cluster B3	324.747	-4.84208	0.401507	221.732	7.94862e-47	1.00459e-43
AAEL009235-RA	Cluster B3	79.6877	-5.31823	1.27591	29.6413	5.7903e-06	5.80145e-05
AAEL009238-RA	Cluster B3	192.547	-3.30771	0.38361	138.355	6.35003e-29	1.5462e-26
AAEL009270-RA	Cluster B3	58.3473	-3.68504	0.577086	63.6872	4.86362e-13	1.6444e-11
AAEL009284-RA	Cluster B3	50.3622	-2.63544	0.423016	64.1126	3.95717e-13	1.35344e-11
AAEL009330-RA	Cluster B3	1097.59	-2.71707	0.385585	101.371	5.02391e-21	4.66223e-19
AAEL009382-RA	Cluster B3	184.342	-1.70345	0.340975	74.1081	3.07634e-15	1.36766e-13
AAEL009401-RA	Cluster B3	54.7075	-3.07896	0.446753	119.021	8.64338e-25	1.25839e-22
AAEL009454-RA	Cluster B3	98.6841	-2.43689	0.677014	37.2947	1.56629e-07	2.22343e-06
AAEL009459-RA	Cluster B3	113.312	-2.40407	0.837515	41.6428	1.97816e-08	3.27118e-07
AAEL009465-RA	Cluster B3	92.5299	-0.902071	0.478617	24.8873	5.30044e-05	0.000424499
AAEL009531-RA	Cluster B3	57.6587	0.903878	0.850047	13.0937	0.0108267	0.0437837
AAEL009639-RA	Cluster B3	137.205	-3.28628	0.421298	113.615	1.23249e-23	1.5577e-21
AAEL009654-RA	Cluster B3	184.823	-2.08288	0.613485	40.4108	3.55915e-08	5.63289e-07
AAEL009657-RA	Cluster B3	46.5524	-5.88281	1.03981	39.1615	6.45144e-08	9.76769e-07
AAEL009698-RD	Cluster B3	23.2669	-4.17735	1.06028	52.119	1.30263e-10	3.11469e-09
AAEL009704-RA	Cluster B3	6.63405	-4.66115	2.44417	15.7974	0.00330338	0.0161108
AAEL009709-RA	Cluster B3	50.8856	-1.85146	0.695599	41.7611	1.8696e-08	3.11885e-07
AAEL009725-RB	Cluster B3	104.315	-2.03615	0.246797	132.999	8.88884e-28	1.88735e-25
AAEL009787-RB	Cluster B3	76.3916	-2.36722	0.561577	43.0084	1.03064e-08	1.79726e-07
AAEL009796-RA	Cluster B3	16.0049	-4.91223	1.19188	22.6935	0.000145789	0.00104617
AAEL009843-RA	Cluster B3	96.5759	-2.32504	1.04026	22.2432	0.000179273	0.00125975
AAEL009880-RA	Cluster B3	112.901	-2.84042	0.363961	149.552	2.53925e-31	8.21881e-29
AAEL009912-RA	Cluster B3	271.953	-0.897493	0.269814	42.5686	1.27158e-08	2.18018e-07
AAEL009989-RB	Cluster B3	25.6505	-4.67532	0.945926	47.319	1.30854e-09	2.66744e-08
AAEL009990-RB	Cluster B3	74.5564	-3.00119	0.407918	136.53	1.56079e-28	3.57112e-26
AAEL010077-RA	Cluster B3	219.954	-1.99349	0.315382	68.3318	5.10579e-14	1.95828e-12
AAEL010085-RA	Cluster B3	88.1768	-1.58581	0.584497	28.4395	1.0159e-05	9.65723e-05
AAEL010094-RA	Cluster B3	879.971	-4.39767	0.397534	197.231	1.4797e-41	1.19008e-38
AAEL010097-RA	Cluster B3	1691.89	-3.67053	0.496423	100.235	8.76715e-21	7.9688e-19
AAEL010196-RA	Cluster B3	143.945	-2.76473	1.22386	48.335	8.03591e-10	1.69945e-08
AAEL010229-RA	Cluster B3	143.837	-2.7959	1.20097	30.5337	3.81055e-06	3.96145e-05
AAEL010242-RA	Cluster B3	347.13	-3.26084	0.891452	16.7878	0.00212534	0.0110627
AAEL010245-RI	Cluster B3	98.5735	-2.49155	1.52036	26.5199	2.48534e-05	0.000215637
AAEL010248-RB	Cluster B3	703.415	-1.39185	0.376428	17.3091	0.00168307	0.00903162
AAEL010249-RA	Cluster B3	87.7979	-1.8598	0.408586	38.6309	8.30298e-08	1.2318e-06
AAEL010342-RA	Cluster B3	139.914	-2.83054	0.402262	94.3894	1.53674e-19	1.15543e-17
AAEL010422-RA	Cluster B3	279.942	-2.06594	0.25128	157.841	4.24544e-33	1.58702e-30
AAEL010444-RB	Cluster B3	110.379	-2.42222	0.439261	91.5948	6.03495e-19	4.19875e-17
AAEL010593-RA	Cluster B3	41.5811	-2.39753	0.75989	20.1638	0.000463561	0.00292033
AAEL010650-RC	Cluster B3	106.129	-1.30278	0.847839	14.0609	0.00710309	0.0309409
AAEL010770-RA	Cluster B3	112.242	-2.39915	0.425814	76.3071	1.05416e-15	4.93251e-14
AAEL010776-RB	Cluster B3	375.86	-7.65078	1.07384	92.9121	3.16722e-19	2.28427e-17
AAEL010782-RA	Cluster B3	1741.62	-2.58444	0.548599	68.0905	5.74069e-14	2.18181e-12
AAEL010808-RA	Cluster B3	26.7155	-1.9075	0.799182	33.9736	7.54526e-07	9.26266e-06
AAEL010832-RB	Cluster B3	67.6558	-2.46831	0.411319	57.1971	1.12481e-11	3.18609e-10
AAEL010906-RA	Cluster B3	119.679	-1.74837	0.288688	60.0953	2.7701e-12	8.46043e-11
AAEL010937-RA	Cluster B3	189.799	-2.28015	0.211126	192.928	1.2445e-40	8.92709e-38
AAEL011058-RA	Cluster B3	119.682	-3.18216	0.489451	83.0957	3.84478e-17	2.18043e-15
AAEL011085-RA	Cluster B3	239.915	-2.59206	0.496581	57.5181	9.6321e-12	2.76075e-10
AAEL011101-RA	Cluster B3	385.427	-1.22603	0.228381	82.9861	4.05606e-17	2.29047e-15
AAEL011119-RA	Cluster B3	108.348	-4.2821	0.970305	25.9355	3.26068e-05	0.00027491
AAEL011124-RB	Cluster B3	252.022	-1.48518	0.361656	42.8241	1.12548e-08	1.94982e-07
AAEL011163-RB	Cluster B3	50.8796	-2.38419	0.491863	68.5153	4.67029e-14	1.79904e-12
AAEL011266-RA	Cluster B3	172.609	-2.40667	0.343805	84.2208	2.21961e-17	1.30623e-15
AAEL011282-RA	Cluster B3	426.373	-2.06611	0.291353	110.194	6.6152e-23	7.7726e-21
AAEL011292-RA	Cluster B3	61.4581	-2.71698	0.558409	73.5628	4.01167e-15	1.76281e-13
AAEL011301-RC	Cluster B3	140.992	-2.84534	0.294713	156.316	9.01228e-33	3.27664e-30
AAEL011357-RB	Cluster B3	318.752	-1.46445	0.256473	78.1764	4.23862e-16	2.08715e-14
AAEL011399-RA	Cluster B3	140.915	-3.85864	0.544214	91.5613	6.13462e-19	4.25115e-17
AAEL011413-RA	Cluster B3	122.963	-2.2475	0.33359	99.0258	1.58574e-20	1.4029e-18
AAEL011414-RE	Cluster B3	7692.44	-2.21371	0.298819	67.1591	9.02418e-14	3.33116e-12
AAEL011424-RA	Cluster B3	52.7682	-3.3747	1.6543	16.1336	0.00284504	0.0141697
AAEL011472-RA	Cluster B3	52.318	-2.14141	0.603715	43.9223	6.65851e-09	1.20713e-07
AAEL011532-RA	Cluster B3	202.77	-2.85151	0.423856	209.867	2.83808e-44	2.78983e-41
AAEL011631-RB	Cluster B3	10.2463	0.665475	3.05734	14.732	0.00529066	0.0240568
AAEL011653-RA	Cluster B3	111.009	-2.66529	0.424855	62.0088	1.09688e-12	3.53156e-11
AAEL011788-RB	Cluster B3	89.2038	-3.7826	0.364055	184.826	6.85515e-39	4.04316e-36
AAEL011870-RC	Cluster B3	3768.89	-2.46774	0.264748	149.39	2.75081e-31	8.69157e-29
AAEL012015-RA	Cluster B3	218.701	-3.80726	0.491556	99.7937	1.08836e-20	9.75888e-19
AAEL012018-RB	Cluster B3	141.619	-2.96868	0.596684	52.5234	1.07214e-10	2.59868e-09
AAEL012062-RJ	Cluster B3	73.7442	-7.04064	1.97821	44.3852	5.33606e-09	9.86242e-08
AAEL012100-RA	Cluster B3	272.727	-2.2121	0.302514	97.3585	3.58952e-20	2.92238e-18
AAEL012107-RA	Cluster B3	95.161	-3.94295	0.705626	49.6547	4.26279e-10	9.43609e-09
AAEL012176-RC	Cluster B3	100.074	-2.91368	0.355449	113.722	1.16919e-23	1.4919e-21
AAEL012227-RA	Cluster B3	1169.36	-1.60996	0.199026	101.614	4.45822e-21	4.1664e-19
AAEL012233-RB	Cluster B3	915.83	-1.6065	0.312916	84.7874	1.68297e-17	1.00603e-15
AAEL012260-RA	Cluster B3	168.24	-1.94087	0.269941	78.8098	3.1124e-16	1.56451e-14
AAEL012265-RA	Cluster B3	434.237	-2.07666	0.36563	57.711	8.77491e-12	2.52597e-10
AAEL012318-RA	Cluster B3	168.622	-3.81999	0.4637	105.146	7.88387e-22	8.04791e-20
AAEL012359-RA	Cluster B3	5965.96	-1.26112	0.191295	77.4199	6.12882e-16	2.97921e-14
AAEL012361-RA	Cluster B3	16.405	-3.4973	0.747708	35.3355	3.96364e-07	5.18221e-06
AAEL012427-RB	Cluster B3	22.2305	-3.77403	0.749001	38.0369	1.10108e-07	1.60306e-06
AAEL012427-RC	Cluster B3	326.517	-2.97681	0.610931	47.8355	1.02133e-09	2.13611e-08
AAEL012453-RA	Cluster B3	119.72	-4.14863	0.441186	145.032	2.3609e-30	6.66603e-28
AAEL012629-RA	Cluster B3	279.586	-1.99812	0.378332	53.7442	5.9533e-11	1.5077e-09
AAEL012659-RA	Cluster B3	54.6967	-4.16203	0.581536	65.8631	1.69286e-13	6.03901e-12
AAEL012708-RA	Cluster B3	122.087	-2.62172	0.510226	63.6251	5.01225e-13	1.69035e-11
AAEL012725-RB	Cluster B3	193.998	-1.43787	0.376542	69.3663	3.08868e-14	1.21447e-12
AAEL012840-RB	Cluster B3	713.674	-3.68781	0.521379	130.659	2.81547e-27	5.66101e-25
AAEL012865-RA	Cluster B3	853.892	-1.37286	0.255498	58.129	7.16979e-12	2.08427e-10
AAEL012876-RA	Cluster B3	110.135	-1.23391	0.392491	52.6809	9.9378e-11	2.42649e-09
AAEL012916-RC	Cluster B3	80.0699	-4.88741	0.643347	116.014	3.7918e-24	5.24157e-22
AAEL012916-RD	Cluster B3	130.93	-3.57849	0.395432	134.963	3.37809e-28	7.40974e-26
AAEL012932-RA	Cluster B3	807.535	0.00618795	0.307571	15.4352	0.00387876	0.0184723
AAEL012960-RA	Cluster B3	710.011	-3.13418	0.395787	105.281	7.3801e-22	7.6216e-20
AAEL013025-RA	Cluster B3	321.979	-2.19135	0.540938	49.785	4.00403e-10	8.90042e-09
AAEL013075-RB	Cluster B3	1072.55	-1.51683	0.321146	42.94	1.06489e-08	1.85091e-07
AAEL013110-RB	Cluster B3	92.9367	-2.37291	0.4497	54.4531	4.22978e-11	1.09953e-09
AAEL013132-RC	Cluster B3	151.833	-5.96542	1.15411	84.1139	2.33854e-17	1.37317e-15
AAEL013142-RB	Cluster B3	52.2842	-2.32727	0.623004	51.532	1.72805e-10	4.04447e-09
AAEL013142-RC	Cluster B3	186.397	-1.79108	0.339111	96.8782	4.54198e-20	3.63099e-18
AAEL013237-RA	Cluster B3	83.2061	-2.47649	0.50311	28.5168	9.79844e-06	9.34461e-05
AAEL013288-RA	Cluster B3	60.6265	-6.35258	3.77363	12.912	0.0117139	0.0467306
AAEL013300-RA	Cluster B3	60.4463	-5.25414	1.30686	16.4371	0.00248534	0.0126633
AAEL013338-RA	Cluster B3	864.316	-2.91072	0.945239	58.8413	5.08099e-12	1.50172e-10
AAEL013544-RC	Cluster B3	54.8739	0.665911	2.78208	84.4828	1.95296e-17	1.15959e-15
AAEL013565-RB	Cluster B3	123.561	-5.39648	1.04172	33.715	8.52502e-07	1.03695e-05
AAEL013575-RB	Cluster B3	38.5596	-4.09175	0.515657	99.8902	1.03808e-20	9.37134e-19
AAEL013623-RA	Cluster B3	795.638	-1.77441	0.584076	35.4897	3.68453e-07	4.84259e-06
AAEL013628-RB	Cluster B3	841.867	-1.36377	0.491085	32.7074	1.37108e-06	1.59815e-05
AAEL013653-RG	Cluster B3	90.266	-14.7776	4.65661	53.9859	5.29861e-11	1.35875e-09
AAEL013692-RA	Cluster B3	231.947	-2.32746	0.802785	20.9687	0.00032123	0.00211899
AAEL013703-RA	Cluster B3	2676.75	-3.03928	0.561686	68.1061	5.69736e-14	2.16949e-12
AAEL013712-RA	Cluster B3	41.8307	-3.42527	2.55671	27.7616	1.394e-05	0.000128466
AAEL013721-RA	Cluster B3	96.7483	-2.35619	0.421889	95.3646	9.53264e-20	7.3335e-18
AAEL013725-RA	Cluster B3	132.302	-2.50578	0.36358	108.198	1.76318e-22	1.93374e-20
AAEL013734-RA	Cluster B3	171.327	-3.52393	1.7882	30.6331	3.63692e-06	3.804e-05
AAEL013799-RB	Cluster B3	51.6446	-9.24851	3.05059	18.07	0.00119583	0.00668178
AAEL013813-RA	Cluster B3	129.969	-2.21356	0.46283	98.5058	2.046e-20	1.74607e-18
AAEL013822-RA	Cluster B3	36.3649	-2.89097	0.696774	43.8485	6.89774e-09	1.2437e-07
AAEL013823-RE	Cluster B3	176.973	-2.72583	1.04522	19.6571	0.000583547	0.00355635
AAEL013852-RA	Cluster B3	27.3913	-3.34746	0.964358	17.0617	0.00188027	0.00995301
AAEL013940-RA	Cluster B3	145.533	-1.43719	0.464104	49.5826	4.41307e-10	9.75247e-09
AAEL013965-RB	Cluster B3	172.428	-2.72816	0.313554	126.273	2.43946e-26	4.49622e-24
AAEL013968-RA	Cluster B3	583.919	-1.73905	0.268552	90.3356	1.11743e-18	7.5465e-17
AAEL014014-RB	Cluster B3	70.1104	-2.99299	0.450483	128.73	7.27768e-27	1.37969e-24
AAEL014180-RA	Cluster B3	155.209	-3.27814	0.451787	111.71	3.14214e-23	3.77355e-21
AAEL014185-RA	Cluster B3	1432.47	-1.56343	0.270948	59.3506	3.97165e-12	1.1965e-10
AAEL014252-RB	Cluster B3	153.205	-2.13116	0.578754	22.2069	0.000182281	0.00127901
AAEL014276-RA	Cluster B3	55.947	-4.14332	0.674894	49.3256	4.99332e-10	1.09166e-08
AAEL014287-RA	Cluster B3	88.4064	-2.04295	0.599699	30.3478	4.15781e-06	4.29053e-05
AAEL014314-RA	Cluster B3	108.032	-1.2525	0.434387	38.4719	8.95483e-08	1.31819e-06
AAEL014426-RA	Cluster B3	403.015	-4.05759	0.606636	124.542	5.71844e-26	9.98507e-24
AAEL014440-RA	Cluster B3	99.7461	-2.9111	0.422072	141.663	1.24348e-29	3.17337e-27
AAEL014516-RA	Cluster B3	3996.61	-6.70647	0.802112	125.678	3.26984e-26	5.86384e-24
AAEL014825-RD	Cluster B3	140.366	-5.7019	0.491509	214.369	3.05181e-45	3.23992e-42
AAEL014896-RB	Cluster B3	587.142	-1.20874	0.580056	32.504	1.50897e-06	1.74053e-05
AAEL015002-RA	Cluster B3	14.3498	-3.79962	0.999701	23.4191	0.00010441	0.000777973
AAEL015005-RA	Cluster B3	21.9007	-1.37036	0.816104	21.3053	0.000275441	0.00185357
AAEL015042-RA	Cluster B3	25.0092	-4.37145	0.782658	47.0601	1.48161e-09	2.99492e-08
AAEL015048-RB	Cluster B3	163.553	-2.27851	0.399491	56.5378	1.54664e-11	4.28043e-10
AAEL015060-RA	Cluster B3	31.4384	-3.02777	0.481509	78.2188	4.15195e-16	2.05209e-14
AAEL015128-RA	Cluster B3	112.796	-2.72471	0.43189	88.7404	2.43801e-18	1.59377e-16
AAEL015136-RA	Cluster B3	135.096	-0.843748	1.10038	16.4995	0.00241723	0.0123495
AAEL015199-RB	Cluster B3	296.461	-1.64744	0.27416	67.7148	6.88979e-14	2.59379e-12
AAEL015247-RB	Cluster B3	655.583	-1.28294	0.537779	64.9575	2.62682e-13	9.1494e-12
AAEL015472-RB	Cluster B3	5.4958	-4.40843	1.40359	17.7072	0.00140777	0.00772079
AAEL015682-RA	Cluster B3	16.5694	-6.38896	3.80709	13.2319	0.0101964	0.0417242
AAEL017098-RA	Cluster B3	3325.05	-12.3949	3.5897	19.1306	0.000740857	0.00437491
AAEL017113-RA	Cluster B3	310.223	-1.34175	0.31636	19.6693	0.000580324	0.00353915
AAEL017179-RA	Cluster B3	156.221	-5.18618	0.717178	86.1105	8.8173e-18	5.45501e-16
AAEL017269-RA	Cluster B3	238.544	-2.40221	0.711397	19.9975	0.000499973	0.00311936
AAEL017282-RA	Cluster B3	44.2768	-3.1924	0.412128	98.2956	2.26791e-20	1.92309e-18
AAEL017351-RA	Cluster B3	81.9354	-4.62829	0.416988	168.914	1.78866e-35	8.04623e-33
AAEL017356-RC	Cluster B3	229.534	-2.99376	0.551491	81.7269	7.5001e-17	4.0791e-15
AAEL017481-RA	Cluster B3	8506.66	-1.10082	0.191613	82.0554	6.38908e-17	3.51082e-15
AAEL017491-RA	Cluster B3	385.017	-3.70401	0.887762	30.2929	4.26642e-06	4.39407e-05
AAEL017497-RA	Cluster B3	116.625	-4.10504	0.523376	96.9996	4.27955e-20	3.43152e-18
AAEL017545-RB	Cluster B3	240.677	-1.476	0.74846	20.0257	0.000493599	0.00308395
AAEL018031-RB	Cluster B3	124.212	-3.84013	0.626214	73.4389	4.26095e-15	1.8631e-13
AAEL018120-RH	Cluster B3	102.981	-3.80239	0.901143	45.0725	3.84038e-09	7.26498e-08
AAEL018124-RE	Cluster B3	21.1869	-4.12782	1.18614	21.0909	0.000303792	0.00201927
AAEL018177-RA	Cluster B3	178.997	-3.21611	0.486448	91.0257	7.9726e-19	5.49612e-17
AAEL018187-RN	Cluster B3	59.4309	-26.3282	4.39636	22.9324	0.000130624	0.000947498
AAEL018263-RC	Cluster B3	500.456	-3.38254	0.527428	80.7729	1.19465e-16	6.35417e-15
AAEL018312-RB	Cluster B3	34.6838	-3.56163	0.594072	77.4746	5.96758e-16	2.9115e-14
AAEL018316-RA	Cluster B3	15.5093	-4.40502	1.09827	30.2236	4.40727e-06	4.53034e-05
AAEL018348-RK	Cluster B3	151.334	-4.49597	0.47406	249.234	9.51763e-53	2.35469e-49
AAEL018709-RA	Cluster B3	178.172	-3.12454	0.430179	102.9	2.37329e-21	2.29053e-19
AAEL019431-RA	Cluster B3	148.284	-2.99108	0.53085	61.6433	1.30932e-12	4.14644e-11
AAEL019434-RA	Cluster B3	97.6459	-3.32323	0.54043	74.192	2.95318e-15	1.31511e-13
AAEL019446-RA	Cluster B3	223.236	-1.9873	0.314771	59.0367	4.62272e-12	1.37239e-10
AAEL019474-RA	Cluster B3	430.41	-1.92011	0.59119	27.1778	1.82992e-05	0.00016386
AAEL019474-RC	Cluster B3	1879.39	-3.3808	0.873956	25.1298	4.73742e-05	0.000383926
AAEL019546-RA	Cluster B3	92.9008	-4.30182	0.520974	147.01	8.90112e-31	2.59609e-28
AAEL019551-RA	Cluster B3	235.4	-6.04666	0.667081	135.604	2.46322e-28	5.54037e-26
AAEL019566-RB	Cluster B3	160.131	-2.05509	1.2977	23.9598	8.13706e-05	0.000624041
AAEL019583-RB	Cluster B3	120.492	-4.86591	4.41754	16.8949	0.00202597	0.0106162
AAEL019598-RA	Cluster B3	191.48	-0.978184	0.254372	43.7988	7.06385e-09	1.27192e-07
AAEL019616-RA	Cluster B3	34.8935	-4.45801	0.986211	41.444	2.17494e-08	3.57652e-07
AAEL019635-RA	Cluster B3	15.4207	-10.4587	3.15493	26.1037	3.01575e-05	0.000255886
AAEL019724-RC	Cluster B3	44.8617	-14.6551	2.99712	63.662	4.92329e-13	1.66246e-11
AAEL019817-RA	Cluster B3	91.4252	-0.786777	0.404008	34.6209	5.55745e-07	7.02717e-06
AAEL019836-RD	Cluster B3	149.236	-13.6496	2.77442	85.1409	1.41602e-17	8.56097e-16
AAEL019836-RE	Cluster B3	196.51	-4.11506	0.586897	80.1336	1.63197e-16	8.56008e-15
AAEL019875-RD	Cluster B3	638.958	-3.52228	0.440102	141.941	1.08424e-29	2.79386e-27
AAEL019900-RA	Cluster B3	246.797	-2.61018	0.698145	44.6812	4.63136e-09	8.60791e-08
AAEL019977-RB	Cluster B3	188.621	-10.4315	5.40664	20.514	0.000395235	0.00253564
AAEL020106-RA	Cluster B3	369.518	-3.8342	0.38011	133.471	7.04532e-28	1.50798e-25
AAEL020191-RB	Cluster B3	439.617	-4.33142	0.568779	87.8949	3.68605e-18	2.3688e-16
AAEL020200-RB	Cluster B3	205.563	-3.02749	0.565659	47.3787	1.27161e-09	2.60416e-08
AAEL020201-RA	Cluster B3	71.6727	-6.38201	1.2266	55.8068	2.20116e-11	5.93955e-10
AAEL020232-RA	Cluster B3	3.58226	-4.76172	1.98462	21.0669	0.000307147	0.00203749
AAEL020238-RA	Cluster B3	14997.1	-1.51984	0.220982	93.3747	2.52545e-19	1.85673e-17
AAEL020276-RA	Cluster B3	32.3984	-3.03073	0.971438	31.0961	2.92633e-06	3.14444e-05
AAEL020381-RA	Cluster B3	12.866	-4.63114	1.754	23.0111	0.00012598	0.000916318
AAEL020543-RA	Cluster B3	109.655	-1.74077	0.383346	34.2317	6.67955e-07	8.2842e-06
AAEL020680-RA	Cluster B3	53.7803	-4.62311	0.693161	96.4674	5.55446e-20	4.42705e-18
AAEL020918-RA	Cluster B3	25.0787	-3.11972	1.3535	14.6819	0.00540846	0.0245252
AAEL020978-RA	Cluster B3	9.53128	-3.96768	0.955761	40.1466	4.03645e-08	6.32416e-07
AAEL021029-RA	Cluster B3	14.5843	-11.9704	4.93657	29.7589	5.47993e-06	5.54229e-05
AAEL021169-RA	Cluster B3	83.4443	-5.26265	2.2358	36.5135	2.26866e-07	3.10694e-06
AAEL021209-RA	Cluster B3	21.9561	-9.38834	3.18007	20.3201	0.000431721	0.00274254
AAEL021209-RB	Cluster B3	38.8399	-5.98415	1.63289	21.4809	0.000254199	0.00172206
AAEL021255-RE	Cluster B3	313.355	-4.32652	0.690946	72.2017	7.78e-15	3.31976e-13
AAEL021283-RA	Cluster B3	5.20286	-5.40505	1.5829	31.3126	2.64317e-06	2.87745e-05
AAEL021453-RA	Cluster B3	1273.68	-4.97456	0.937755	34.3575	6.29396e-07	7.84632e-06
AAEL021474-RA	Cluster B3	116.602	-2.76486	0.635316	53.7547	5.92338e-11	1.50299e-09
AAEL021548-RA	Cluster B3	208.423	-1.67792	0.327721	49.56	4.46125e-10	9.84256e-09
AAEL021758-RA	Cluster B3	13.6271	-4.92631	0.946498	43.064	1.00364e-08	1.75593e-07
AAEL021790-RA	Cluster B3	58.7909	-3.10501	0.397579	135.635	2.42642e-28	5.50425e-26
AAEL022048-RA	Cluster B3	19.5971	-2.4083	0.831713	21.1033	0.000302077	0.00200938
AAEL022067-RA	Cluster B3	978.881	-1.84292	0.331817	76.848	8.09907e-16	3.8592e-14
AAEL022128-RA	Cluster B3	27.5911	-1.47493	3.19481	16.494	0.00242313	0.0123749
AAEL022296-RA	Cluster B3	45.5766	-1.3121	0.530418	19.7085	0.000570098	0.00349122
AAEL022486-RA	Cluster B3	61.3816	-2.80034	0.483071	86.1039	8.84594e-18	5.46e-16
AAEL022577-RA	Cluster B3	17.2099	-2.92196	0.790685	54.2264	4.71851e-11	1.2218e-09
AAEL022628-RA	Cluster B3	585.126	-2.62633	0.725409	28.8024	8.57421e-06	8.2752e-05
AAEL022638-RA	Cluster B3	196.375	0.0503077	1.02652	14.5209	0.00580533	0.026005
AAEL022743-RA	Cluster B3	43.7306	-2.25278	0.849055	22.4425	0.000163599	0.0011619
AAEL023096-RA	Cluster B3	88.3353	-1.3378	0.397163	37.1643	1.66625e-07	2.34984e-06
AAEL023240-RA	Cluster B3	157.246	-2.42963	0.612462	19.6558	0.000583897	0.00355767
AAEL023417-RA	Cluster B3	112.796	-2.72471	0.43189	88.7404	2.43801e-18	1.59377e-16
AAEL023428-RA	Cluster B3	26.2409	-3.31057	0.996404	19.8688	0.000530075	0.00328478
AAEL023532-RB	Cluster B3	157.556	-13.2505	2.82548	68.9586	3.76528e-14	1.46531e-12
AAEL023582-RA	Cluster B3	18.2051	-1.99802	0.777836	24.5848	6.09657e-05	0.000482724
AAEL023585-RB	Cluster B3	77.9571	-2.51387	0.786931	42.2749	1.46302e-08	2.47957e-07
AAEL023603-RA	Cluster B3	2364.83	-1.56534	0.193993	93.2987	2.62122e-19	1.92182e-17
AAEL023664-RA	Cluster B3	65.3401	-2.46694	0.349823	70.556	1.73226e-14	7.0407e-13
AAEL023699-RA	Cluster B3	160.27	-3.02301	0.42922	99.3652	1.3427e-20	1.19186e-18
AAEL023729-RA	Cluster B3	136.508	-1.51477	2.03	32.8197	1.30044e-06	1.52423e-05
AAEL023758-RB	Cluster B3	7.24243	-8.30477	3.09225	13.3049	0.00987805	0.0406409
AAEL023803-RA	Cluster B3	7.1203	-5.9802	1.68057	28.4592	1.00659e-05	9.58588e-05
AAEL023866-RA	Cluster B3	17.5837	-3.83073	0.813451	38.711	7.99278e-08	1.19044e-06
AAEL024003-RA	Cluster B3	272.563	-1.84964	0.399897	66.6491	1.15597e-13	4.20857e-12
AAEL024111-RA	Cluster B3	49.89	-2.49584	0.500976	45.1651	3.67376e-09	6.97463e-08
AAEL024196-RA	Cluster B3	195.929	-3.22675	0.40775	73.8651	3.46267e-15	1.52662e-13
AAEL024274-RA	Cluster B3	9.13292	-0.0808257	2.32058	22.1952	0.000183265	0.00128508
AAEL024283-RH	Cluster B3	46.2408	-3.70911	1.02361	22.5464	0.000155981	0.00111347
AAEL024283-RP	Cluster B3	165.562	-2.76185	0.560945	60.0514	2.82954e-12	8.63204e-11
AAEL024300-RA	Cluster B3	66.6863	-4.34447	0.67834	43.5542	7.94012e-09	1.41435e-07
AAEL024345-RB	Cluster B3	69.5984	-3.81158	1.02728	37.7649	1.25291e-07	1.80627e-06
AAEL024479-RA	Cluster B3	794.624	-1.57892	0.327036	77.0259	7.42651e-16	3.56432e-14
AAEL024562-RB	Cluster B3	445.765	-11.3946	0.928606	283.373	4.17499e-60	1.58298e-56
AAEL024641-RA	Cluster B3	18.6512	-3.58538	0.652888	49.0044	5.82645e-10	1.26134e-08
AAEL024914-RA	Cluster B3	1089.11	-3.46123	0.407991	148.592	4.07875e-31	1.27358e-28
AAEL025049-RC	Cluster B3	27.2366	-6.69017	1.63693	26.7966	2.1853e-05	0.000191736
AAEL025517-RB	Cluster B3	9.16235	-9.3653	2.65668	16.9884	0.00194303	0.0102347
AAEL025572-RB	Cluster B3	26.3203	-4.83772	1.50319	17.406	0.00161156	0.0087042
AAEL025680-RA	Cluster B3	2264.45	-2.04544	0.40117	56.887	1.30659e-11	3.65417e-10
AAEL025814-RA	Cluster B3	5.7836	-4.51389	3.92797	15.653	0.00352197	0.017036
AAEL025874-RA	Cluster B3	100.287	-2.62427	0.56233	45.3069	3.43269e-09	6.56391e-08
AAEL026038-RA	Cluster B3	745.28	-4.6556	0.728305	59.24	4.18997e-12	1.25232e-10
AAEL026104-RA	Cluster B3	578.263	-1.29094	0.25953	109.674	8.54092e-23	9.81319e-21
AAEL026111-RA	Cluster B3	107.346	-5.12035	0.806734	76.576	9.24671e-16	4.37463e-14
AAEL026249-RA	Cluster B3	9.07127	-0.25677	1.72886	16.1908	0.00277352	0.0138759
AAEL026343-RA	Cluster B3	100.586	-2.72173	0.657747	44.28	5.61149e-09	1.03427e-07
AAEL026387-RA	Cluster B3	23.915	-3.56699	1.23534	17.3773	0.0016324	0.00879887
AAEL026466-RA	Cluster B3	840.199	-2.8794	0.637947	39.7525	4.86972e-08	7.52312e-07
AAEL026487-RA	Cluster B3	38.3797	-2.17306	0.512228	27.5785	1.5183e-05	0.000138812
AAEL026522-RA	Cluster B3	239.075	-1.86467	0.2951	70.5324	1.75217e-14	7.11075e-13
AAEL026611-RA	Cluster B3	6.43394	-6.68451	1.35198	41.452	2.16672e-08	3.56521e-07
AAEL026683-RA	Cluster B3	11.1269	-11.4467	5.38241	18.7763	0.000869608	0.00502948
AAEL026685-RA	Cluster B3	5.12556	-3.81632	1.35048	17.9715	0.00125003	0.0069469
AAEL026871-RA	Cluster B3	55.3682	-2.92663	0.460466	42.2145	1.50581e-08	2.54883e-07
AAEL027026-RA	Cluster B3	624.015	-1.91617	0.286082	98.6765	1.88181e-20	1.63219e-18
AAEL027264-RA	Cluster B3	31.8944	-1.49152	0.60869	32.7637	1.3352e-06	1.55975e-05
AAEL027319-RA	Cluster B3	244.799	-3.63667	0.439708	139.682	3.30186e-29	8.11432e-27
AAEL027353-RA	Cluster B3	122.307	-2.63958	0.37834	85.802	1.02519e-17	6.28395e-16
AAEL027396-RA	Cluster B3	385.008	-2.35877	0.451066	75.5184	1.548e-15	7.0715e-14
AAEL027438-RA	Cluster B3	125.964	-2.74687	0.554604	51.2181	2.00987e-10	4.66702e-09
AAEL027479-RA	Cluster B3	112.075	-1.2458	0.41369	34.7293	5.27978e-07	6.70803e-06
AAEL027536-RA	Cluster B3	431.559	-3.83068	0.455281	82.7655	4.51737e-17	2.54016e-15
AAEL027692-RA	Cluster B3	126.879	-1.75843	0.228298	191.786	2.19019e-40	1.45325e-37
AAEL027730-RA	Cluster B3	2.0753	-9.23551	4.69579	19.8596	0.000532301	0.00329482
AAEL028105-RA	Cluster B3	312.739	-4.28534	0.405882	179.707	8.61918e-38	4.6686e-35
AAEL000276-RE	Cluster B4	56.5953	-6.49695	1.02646	55.9828	2.02192e-11	5.47589e-10
AAEL000980-RB	Cluster B4	84.5101	-5.79186	0.545077	203.361	7.11438e-43	6.09106e-40
AAEL001118-RB	Cluster B4	19.711	-1.66173	0.915318	32.622	1.42743e-06	1.65656e-05
AAEL001976-RA	Cluster B4	111.451	-6.56434	0.562118	287.458	5.49452e-61	2.4305e-57
AAEL002978-RB	Cluster B4	2397.9	-1.56184	0.535509	34.5729	5.68484e-07	7.17244e-06
AAEL004171-RB	Cluster B4	138.106	-2.52074	0.445983	100.75	6.80908e-21	6.25328e-19
AAEL005646-RC	Cluster B4	180.292	-4.42222	1.76902	43.1405	9.67616e-09	1.69851e-07
AAEL006073-RA	Cluster B4	944.796	-2.97386	0.278025	230.761	9.0518e-49	1.4132e-45
AAEL006721-RC	Cluster B4	81.9228	-8.48914	1.26101	73.1779	4.83821e-15	2.1051e-13
AAEL009212-RK	Cluster B4	142.79	-2.77762	0.475569	71.0488	1.36314e-14	5.62662e-13
AAEL010186-RB	Cluster B4	2228.58	1.34777	2.50833	31.1408	2.86545e-06	3.08276e-05
AAEL010583-RA	Cluster B4	161.417	-5.19693	0.418726	248.746	1.21262e-52	2.68202e-49
AAEL013621-RA	Cluster B4	79.5052	-3.65199	0.570826	85.5291	1.1714e-17	7.13076e-16
AAEL014863-RZ	Cluster B4	233.933	0.246404	2.27426	30.7085	3.51047e-06	3.68849e-05
AAEL014993-RB	Cluster B4	99.6116	-2.8637	0.674367	42.7552	1.16315e-08	2.00722e-07
AAEL020423-RA	Cluster B4	77.9736	-5.6548	0.870156	121.557	2.48305e-25	3.97003e-23
AAEL022315-RA	Cluster B4	10.4346	-3.14551	1.2695	39.3006	6.03823e-08	9.17874e-07
AAEL023625-RA	Cluster B4	238.143	-4.42954	0.47426	151.193	1.12989e-31	3.796e-29
AAEL023884-RA	Cluster B4	228.565	-2.08188	0.471067	74.8445	2.14935e-15	9.71819e-14
AAEL000512-RA	Male	273.707	-2.2612	0.623238	22.3067	0.000174121	0.00122745
AAEL000578-RA	Male	228.622	0.45995	0.378259	88.3665	2.92709e-18	1.89946e-16
AAEL000637-RB	Male	1092.65	-4.21392	1.0357	23.6151	9.53938e-05	0.000719479
AAEL000751-RA	Male	50.8189	-7.6169	2.69345	37.0458	1.76258e-07	2.469e-06
AAEL000770-RC	Male	1529.56	5.19108	0.764232	80.051	1.69899e-16	8.89404e-15
AAEL001156-RA	Male	67.9909	-3.58816	0.811165	30.3442	4.16493e-06	4.29621e-05
AAEL001267-RA	Male	227.9	5.18388	0.886287	52.2319	1.23371e-10	2.95257e-09
AAEL001550-RA	Male	415.246	-8.11318	2.8276	31.1816	2.81106e-06	3.03409e-05
AAEL001658-RA	Male	90.4535	-2.10288	0.602309	20.7042	0.000362424	0.0023508
AAEL001713-RA	Male	238.979	4.09543	1.94549	17.0951	0.00185239	0.00982696
AAEL001798-RC	Male	552.481	2.79524	0.790333	28.1767	1.14856e-05	0.000107793
AAEL001834-RA	Male	600.35	2.71794	0.529759	40.7168	3.07635e-08	4.93649e-07
AAEL001860-RA	Male	154.226	6.61191	0.773591	144.043	3.84566e-30	1.0744e-27
AAEL001951-RB	Male	926.683	-1.13354	0.790546	31.425	2.50719e-06	2.74632e-05
AAEL002038-RB	Male	21.3364	1.36172	0.923177	19.0152	0.000780541	0.00457415
AAEL002138-RA	Male	85.0356	2.10566	0.608986	31.6462	2.25952e-06	2.50292e-05
AAEL002192-RE	Male	71.8641	-0.99619	0.67925	21.7945	0.000220205	0.00151254
AAEL002361-RA	Male	395.584	-2.71687	0.75214	27.7435	1.40586e-05	0.000129424
AAEL002417-RE	Male	1859.22	0.680216	0.516088	14.0054	0.0072778	0.0315276
AAEL002550-RF	Male	91.9662	-1.81901	0.901409	14.9668	0.00477064	0.0220128
AAEL002605-RA	Male	69.7481	7.38698	1.61824	32.676	1.39154e-06	1.61915e-05
AAEL002674-RB	Male	96.555	-6.14318	2.73267	15.3724	0.00398796	0.0189264
AAEL002796-RA	Male	602.916	1.62568	2.06137	15.0812	0.00453578	0.0211269
AAEL002879-RT	Male	1176.68	1.73892	0.72073	13.3597	0.00964578	0.0399046
AAEL002879-RX	Male	675.048	-8.62935	2.92648	35.5233	3.62646e-07	4.77193e-06
AAEL003016-RC	Male	182.898	-6.49562	2.04414	15.7541	0.0033675	0.0163844
AAEL003026-RG	Male	194.574	7.3923	2.10286	14.1352	0.00687574	0.0300889
AAEL003164-RA	Male	332.101	-6.59475	2.69382	16.828	0.00208747	0.0108955
AAEL003177-RA	Male	623.728	-3.46113	1.10145	22.6114	0.000151393	0.00108276
AAEL003501-RA	Male	1991.21	-2.1292	0.615399	15.1501	0.00439991	0.0206067
AAEL003561-RB	Male	222.118	-1.94771	1.03296	36.3728	2.4252e-07	3.29413e-06
AAEL003568-RB	Male	754.514	2.73087	0.462967	79.9849	1.75469e-16	9.14953e-15
AAEL003644-RA	Male	86.9771	-3.48526	1.53606	15.7247	0.00341177	0.0165633
AAEL003757-RA	Male	105.204	-6.23279	2.74874	16.4608	0.00245924	0.0125448
AAEL003837-RF	Male	24.2994	-0.0279033	1.39711	33.0558	1.16345e-06	1.37546e-05
AAEL003915-RA	Male	200.084	3.41378	0.976566	29.8551	5.23843e-06	5.32243e-05
AAEL004025-RB	Male	1298.98	2.82229	0.52169	51.2526	1.97675e-10	4.59816e-09
AAEL004261-RA	Male	136.141	-1.99291	0.449639	47.8152	1.03133e-09	2.15193e-08
AAEL004293-RA	Male	53.96	-2.04562	0.808452	13.5042	0.00905757	0.0378518
AAEL004341-RA	Male	773.947	4.05692	0.665575	53.8419	5.67947e-11	1.44802e-09
AAEL004366-RB	Male	414.833	0.0404641	4.01582	14.0622	0.00709919	0.0309341
AAEL004694-RB	Male	53.1915	2.24746	0.741366	16.1428	0.00283337	0.0141275
AAEL004711-RA	Male	33.4122	-1.32531	0.453247	32.0997	1.8254e-06	2.06064e-05
AAEL004857-RB	Male	71.7462	0.694322	0.609743	16.9061	0.00201588	0.0105717
AAEL005219-RA	Male	1018.62	-2.67318	0.791998	25.2731	4.43318e-05	0.000362145
AAEL005230-RA	Male	137.525	-2.59173	0.765171	18.8443	0.00084329	0.00489005
AAEL005630-RA	Male	137.102	-6.55526	2.73312	15.084	0.00453005	0.0211119
AAEL005651-RB	Male	735.26	1.97576	1.84203	25.4048	4.17077e-05	0.000343032
AAEL005747-RB	Male	340.333	7.30734	2.20985	15.5803	0.00363723	0.017504
AAEL005803-RC	Male	27.2883	8.84946	3.08024	25.1744	4.64074e-05	0.000377475
AAEL005913-RE	Male	28.5158	10.6868	3.0366	22.9265	0.000130978	0.000949805
AAEL005967-RA	Male	163.723	-1.81367	0.590992	23.9272	8.26056e-05	0.000632555
AAEL005978-RC	Male	263.397	13.7432	2.97448	40.3836	3.60562e-08	5.69963e-07
AAEL006179-RB	Male	3908.52	1.04617	0.291056	33.2845	1.0445e-06	1.24594e-05
AAEL006403-RA	Male	1493.52	-2.28719	1.02112	13.5136	0.00902074	0.0377336
AAEL006414-RA	Male	951.004	-1.84046	0.941813	24.4317	6.54366e-05	0.000513377
AAEL006421-RB	Male	214.208	-2.64816	1.27175	27.0165	1.97269e-05	0.000175167
AAEL006429-RA	Male	931.984	-1.82843	0.887498	25.4601	4.06515e-05	0.000335384
AAEL006758-RA	Male	54.344	-0.775864	0.58068	19.4139	0.000651619	0.00392429
AAEL006924-RA	Male	75.6652	-2.64312	1.20973	15.0755	0.00454718	0.0211657
AAEL006975-RB	Male	4568.85	1.04149	0.387711	24.0927	7.65288e-05	0.000590966
AAEL007063-RA	Male	118.33	4.07618	0.729314	36.7972	1.98315e-07	2.74712e-06
AAEL007126-RA	Male	407.69	5.029	1.35516	17.149	0.00180823	0.00963312
AAEL007188-RA	Male	128.837	-5.80067	2.70695	13.6566	0.00847578	0.0357982
AAEL007225-RB	Male	297.826	-4.08736	1.2332	21.7612	0.000223591	0.00153461
AAEL007372-RB	Male	125.621	-0.676439	0.484893	17.8276	0.00133358	0.00736704
AAEL007684-RB	Male	153.401	0.493993	3.99851	15.9903	0.00303226	0.0149645
AAEL007706-RA	Male	28.6974	-2.92362	1.30427	12.7929	0.0123335	0.0488427
AAEL008325-RB	Male	40.5325	-3.22023	1.19279	12.8398	0.0120855	0.0479751
AAEL008428-RA	Male	327.313	-1.99543	0.525624	34.8467	4.99453e-07	6.38842e-06
AAEL008452-RA	Male	749.411	2.56862	0.541579	46.0529	2.40122e-09	4.68264e-08
AAEL008498-RA	Male	203.323	2.64948	0.513906	65.6664	1.86235e-13	6.59927e-12
AAEL008652-RB	Male	27.4318	1.56643	0.83893	21.1679	0.000293299	0.00195659
AAEL008779-RB	Male	4326.54	-2.27021	0.730936	13.4916	0.00910768	0.0380373
AAEL008789-RA	Male	6590.44	2.47016	0.449183	59.2818	4.1061e-12	1.23141e-10
AAEL009035-RA	Male	71.8866	-3.06334	1.01442	18.257	0.00109921	0.00619147
AAEL009046-RA	Male	293.92	-4.95754	0.798459	81.3925	8.82945e-17	4.76306e-15
AAEL009130-RA	Male	705.115	1.27755	0.361662	82.53	5.06777e-17	2.82413e-15
AAEL009564-RA	Male	48.2877	-3.5796	1.56499	15.6687	0.00349759	0.0169366
AAEL009697-RB	Male	84.4538	-3.99841	1.54807	19.3172	0.000680807	0.00407362
AAEL009704-RJ	Male	248.732	-2.01532	1.07488	14.797	0.0051412	0.0234737
AAEL010040-RA	Male	72.5153	4.43426	0.762835	34.2625	6.58298e-07	8.17665e-06
AAEL010125-RB	Male	1633.24	1.71518	0.526828	27.6245	1.48606e-05	0.000136099
AAEL010149-RA	Male	611.015	-2.16357	0.464927	49.9902	3.62795e-10	8.11199e-09
AAEL010197-RA	Male	75.2024	-0.299818	0.536773	27.0222	1.96746e-05	0.000174818
AAEL010232-RA	Male	46.1591	-2.95171	0.853161	18.2852	0.00108535	0.00612509
AAEL010659-RC	Male	8442.93	1.9995	0.704027	13.1111	0.0107455	0.0435015
AAEL010741-RA	Male	176.726	-6.35885	2.69278	12.8312	0.0121309	0.0481409
AAEL010772-RA	Male	112.409	1.95854	0.577151	15.8962	0.00316172	0.0155169
AAEL010803-RA	Male	429.508	-3.77147	0.376887	137.738	8.60783e-29	2.03982e-26
AAEL010998-RA	Male	212.825	-2.35954	0.632497	35.8956	3.04038e-07	4.06105e-06
AAEL011098-RB	Male	47.0277	-3.85266	0.614219	122.113	1.88893e-25	3.11392e-23
AAEL011126-RB	Male	597.344	1.41998	0.553941	16.8852	0.00203477	0.0106561
AAEL011130-RA	Male	504.635	1.06565	0.810311	14.623	0.00555054	0.0250679
AAEL011222-RA	Male	896.535	2.74983	0.431508	63.4672	5.41097e-13	1.82018e-11
AAEL011332-RB	Male	30.5549	3.70829	0.888962	24.4906	6.36786e-05	0.000501661
AAEL011399-RB	Male	61.4064	12.6255	2.66983	358.714	2.30307e-76	3.05629e-72
AAEL011439-RB	Male	108.402	-3.82733	1.11881	28.0578	1.21408e-05	0.000113381
AAEL011527-RB	Male	24.1133	11.2694	3.10874	33.6604	8.74781e-07	1.06307e-05
AAEL011591-RA	Male	497.448	-3.14599	0.957089	20.6293	0.000375016	0.00242468
AAEL011774-RB	Male	165.943	-1.44612	0.854764	15.9135	0.00313748	0.0154121
AAEL011786-RB	Male	58.6142	-5.28571	2.75963	25.323	4.33181e-05	0.000354629
AAEL011996-RA	Male	1506.86	0.678168	0.544835	19.4337	0.000645778	0.00389536
AAEL012014-RA	Male	465.507	1.60867	0.607122	15.7058	0.00344051	0.0166785
AAEL012423-RA	Male	445.515	2.13093	0.940365	21.4373	0.000259313	0.00175393
AAEL012691-RA	Male	282.348	3.52314	0.36962	119.713	6.15054e-25	9.22268e-23
AAEL012748-RB	Male	95.9101	2.67926	0.627556	36.6212	2.15573e-07	2.96913e-06
AAEL012764-RA	Male	520.925	-8.60232	2.92649	25.8699	3.36144e-05	0.000282061
AAEL012929-RC	Male	170.495	14.6105	3.07081	35.0107	4.62188e-07	5.95193e-06
AAEL013245-RB	Male	26.3414	9.81806	2.76243	139.713	3.25185e-29	8.06611e-27
AAEL013284-RA	Male	475.811	-1.57732	1.26859	41.4821	2.13583e-08	3.51657e-07
AAEL013449-RA	Male	913.316	-2.8731	0.978314	26.4969	2.5121e-05	0.000217816
AAEL013713-RC	Male	89.9194	1.00698	1.32035	34.1845	6.83001e-07	8.45501e-06
AAEL013713-RL	Male	89.9194	1.00698	1.32035	34.1845	6.83001e-07	8.45501e-06
AAEL013713-RQ	Male	94.0532	1.01334	1.30985	47.8167	1.03057e-09	2.15193e-08
AAEL013737-RA	Male	74.4131	-5.27438	2.75692	15.6692	0.0034968	0.0169359
AAEL013750-RC	Male	105.814	-8.14813	3.15517	16.7176	0.00219304	0.0113683
AAEL013770-RB	Male	115.162	3.58037	0.913263	25.7289	3.58867e-05	0.00029933
AAEL014067-RA	Male	38.2215	1.17665	0.714601	23.1869	0.000116189	0.00085423
AAEL014174-RA	Male	363.48	-2.33658	0.843261	15.0524	0.00459381	0.0213453
AAEL014288-RA	Male	320.028	-4.32292	1.52041	29.3683	6.57978e-06	6.49921e-05
AAEL015573-RB	Male	11.8707	-2.19454	1.6057	19.5779	0.000604905	0.00367554
AAEL016967-RA	Male	1499.4	2.04189	0.328568	41.0668	2.6036e-08	4.22385e-07
AAEL016967-RB	Male	366.202	3.48367	0.648913	43.2647	9.11852e-09	1.60914e-07
AAEL017108-RA	Male	137.083	5.05069	0.575424	115.555	4.75145e-24	6.33709e-22
AAEL017460-RA	Male	1432.93	3.30172	0.646756	26.4625	2.55255e-05	0.000220963
AAEL018054-RD	Male	138.099	-6.08229	2.82801	15.1066	0.00448519	0.0209399
AAEL018148-RC	Male	186.315	5.00005	0.816125	69.4076	3.02724e-14	1.19208e-12
AAEL018283-RB	Male	142.921	-4.4944	2.78059	13.2438	0.0101439	0.041554
AAEL018303-RD	Male	130.802	-3.78312	0.815592	27.2363	1.78075e-05	0.000159834
AAEL019536-RF	Male	94.0005	-7.33646	3.47428	16.1166	0.00286669	0.0142588
AAEL019612-RA	Male	57.0984	-3.27773	0.669516	61.6209	1.32361e-12	4.17716e-11
AAEL019639-RA	Male	35710.2	-2.54114	0.563821	41.3263	2.30053e-08	3.76206e-07
AAEL019721-RF	Male	562.415	5.73568	1.41259	27.3928	1.65551e-05	0.00014986
AAEL019755-RA	Male	580.799	5.63599	1.17637	29.6997	5.63397e-06	5.67265e-05
AAEL019755-RP	Male	449.804	9.66292	1.74682	36.9879	1.81164e-07	2.53067e-06
AAEL019833-RI	Male	343.4	3.50711	1.66283	35.4087	3.82857e-07	5.02294e-06
AAEL019856-RA	Male	2369.49	3.08494	0.68623	30.3098	4.23264e-06	4.36097e-05
AAEL020005-RA	Male	113.561	-2.52968	0.682501	28.2267	1.12207e-05	0.000105569
AAEL020035-RC	Male	10530.6	-2.56496	0.718896	20.2444	0.00044687	0.00282727
AAEL020040-RA	Male	137.223	-3.98527	1.28326	19.276	0.000693633	0.0041398
AAEL020155-RA	Male	1633.65	-2.6954	0.840178	32.1437	1.78801e-06	2.0211e-05
AAEL020178-RB	Male	137.905	-0.709755	0.915731	17.7308	0.0013929	0.00765563
AAEL020188-RA	Male	1640.05	-1.64601	0.829982	19.8521	0.000534115	0.00330327
AAEL020391-RA	Male	7.96239	4.73959	2.88081	14.5903	0.00563082	0.0253473
AAEL020474-RA	Male	37.4801	6.4081	3.01507	20.9851	0.000318835	0.00210502
AAEL020574-RA	Male	665.043	-3.23382	1.04046	26.5666	2.432e-05	0.000211632
AAEL020758-RA	Male	103.277	-3.49313	1.72646	14.7834	0.0051722	0.0236031
AAEL020943-RA	Male	413.416	-4.03051	1.53811	21.3205	0.000273538	0.0018431
AAEL020977-RA	Male	2876.04	-3.2725	0.81977	34.5725	5.68585e-07	7.17244e-06
AAEL020991-RA	Male	33.6663	3.19583	1.17092	26.3531	2.68574e-05	0.000230687
AAEL021163-RA	Male	2834.61	-2.40962	0.593426	20.1033	0.000476491	0.00299044
AAEL021246-RA	Male	95.9857	-1.5898	1.25056	23.2939	0.000110606	0.0008184
AAEL021299-RA	Male	59.7883	-7.81428	2.67362	47.644	1.1196e-09	2.31865e-08
AAEL021334-RA	Male	684.149	-8.40792	2.67241	47.4683	1.21814e-09	2.50431e-08
AAEL021509-RA	Male	688.315	-2.80057	0.965694	13.0617	0.0109782	0.0442817
AAEL021654-RA	Male	282.63	-2.56989	0.853374	16.2103	0.00274953	0.0137767
AAEL021682-RB	Male	22.7369	-6.36736	2.9299	20.1779	0.000460582	0.00290433
AAEL021957-RA	Male	358.862	-1.39042	0.598746	16.5116	0.00240419	0.01229
AAEL022083-RA	Male	25.6876	-8.60694	2.89441	30.7943	3.37195e-06	3.56128e-05
AAEL022398-RA	Male	72.3267	-3.84707	1.71015	26.9235	2.05998e-05	0.000182004
AAEL022798-RA	Male	140.003	-2.4716	0.653318	29.5235	6.11881e-06	6.10753e-05
AAEL022858-RA	Male	388.003	-5.87525	2.80792	16.6035	0.00230756	0.0118807
AAEL022882-RA	Male	391.758	3.05974	1.14172	18.7037	0.000898595	0.0051822
AAEL022898-RA	Male	461.421	-3.51853	1.04167	43.4063	8.52182e-09	1.51289e-07
AAEL022986-RA	Male	644.095	-0.707314	0.508832	22.6835	0.000146457	0.00105
AAEL023277-RA	Male	186.559	-1.80671	0.993834	14.2281	0.00660166	0.0290427
AAEL023350-RA	Male	115.236	-1.62778	0.462369	41.2649	2.36885e-08	3.86664e-07
AAEL023482-RA	Male	71.4522	-6.1143	2.69806	14.0333	0.00718948	0.0312148
AAEL023592-RA	Male	45.5745	-1.98906	1.0261	15.739	0.0033901	0.0164702
AAEL023618-RA	Male	420.808	-3.71529	0.379937	194.507	5.69705e-41	4.20015e-38
AAEL023712-RB	Male	897.083	14.632	2.7411	143.845	4.23989e-30	1.1722e-27
AAEL023721-RA	Male	15.6993	-1.25196	0.98629	12.9559	0.0114932	0.0460233
AAEL023908-RA	Male	63.9333	-3.15784	0.734825	56.1645	1.85207e-11	5.0468e-10
AAEL023913-RA	Male	122.165	-3.19955	1.17644	16.6041	0.00230696	0.0118799
AAEL023970-RA	Male	427.632	-2.92811	0.701116	29.6492	5.76885e-06	5.78595e-05
AAEL023987-RA	Male	6447.42	-2.69392	0.729178	15.8611	0.00321131	0.0157166
AAEL024004-RA	Male	340.484	-2.03065	0.981579	15.5388	0.00370477	0.0177809
AAEL024296-RA	Male	177.823	-4.39803	0.679753	108.656	1.40767e-22	1.56978e-20
AAEL024468-RA	Male	1704.76	-2.72696	0.827662	23.3847	0.000106075	0.000789276
AAEL024509-RA	Male	53.7486	-7.43485	2.71266	32.9891	1.20066e-06	1.41504e-05
AAEL024820-RA	Male	62.9101	-2.66524	0.670032	33.0882	1.14585e-06	1.35889e-05
AAEL025049-RK	Male	1534.7	4.34236	0.609608	82.0456	6.41974e-17	3.52038e-15
AAEL025323-RB	Male	3667.09	-9.9617	2.9608	24.11	7.59186e-05	0.000587451
AAEL025326-RA	Male	186.32	-3.7611	1.13955	26.5152	2.49083e-05	0.000216043
AAEL025390-RA	Male	154.217	-1.47556	0.521065	33.3478	1.0138e-06	1.21259e-05
AAEL025474-RA	Male	67.3617	-3.32832	1.18982	45.9101	2.57128e-09	4.98497e-08
AAEL025598-RA	Male	657.081	-2.40436	0.789984	33.6527	8.7796e-07	1.06645e-05
AAEL025866-RA	Male	1250.25	-3.15866	0.907116	29.704	5.62279e-06	5.6657e-05
AAEL025994-RA	Male	43.485	-3.0986	1.34814	14.0315	0.0071952	0.0312345
AAEL026116-RA	Male	1186.4	-2.76088	0.864909	14.0218	0.00722589	0.0313421
AAEL026138-RE	Male	726.526	-2.63473	0.849611	18.9206	0.000814692	0.00474704
AAEL027196-RA	Male	59.2711	-3.91125	0.548268	122.396	1.64339e-25	2.74323e-23
AAEL027221-RA	Male	272.149	3.02063	3.03742	14.2924	0.00641811	0.0283527
AAEL027356-RA	Male	120.436	-1.1884	0.521934	18.9388	0.000808002	0.00471634
AAEL027475-RA	Male	552.983	-1.97579	1.01469	14.3283	0.00631782	0.0279702
AAEL027517-RA	Male	52.9328	-0.413406	3.75783	15.3712	0.00399008	0.0189311
AAEL027605-RA	Male	46.9089	-2.00389	1.34832	18.0009	0.00123358	0.006871
AAEL027626-RA	Male	75.2813	1.99651	0.64587	17.6507	0.00144395	0.00790021
AAEL027812-RA	Male	17.1376	-3.12299	0.968033	25.4978	3.99475e-05	0.000329987
AAEL027879-RI	Male	34.7024	-6.59051	1.87557	14.6076	0.00558839	0.0251904
AAEL028001-RA	Male	50.9951	-6.87156	2.72625	25.2679	4.44385e-05	0.000362905
AAEL028104-RA	Male	913.461	-2.69381	0.777498	19.0919	0.000753917	0.00444068
AAEL028234-RA	Male	75.8514	-4.63804	1.57946	37.7438	1.26553e-07	1.82151e-06
AAEL029012-RB	Male	143.839	-4.79485	0.973452	66.4055	1.30107e-13	4.711e-12
