# Supplementary material for: Aedes aegypti post-emergence transcriptome: Unveiling the molecular basis for the hematophagic and gonotrophic capacitation
Source: PLoS Negl Trop Dis. 2021 Jan 6;15(1):e0008915. doi: 10.1371/journal.pntd.0008915 (PMC7815146; doi:10.1371/journal.pntd.0008915)
Supplement: S3 Table — (XLSX) [file pntd.0008915.s017.xlsx]

## Sheet: S3 Table
Table S3: Primers used for qPCR
Cluster	Gene	AAEL# ID	Primer sequence	Amplicon (pb)	Cq range	R2	E%
B1	Actin	AAEL001951-RA	Fw 5´ CCCTTGAATCCAAAGTCCAA	110	15.8-22.9	0.99	92.61
		AAEL001951-RB	Rv 5´ GAGGCGTACAGGGACAGAAC
B2	Short form D7 Cclu23 salivary protein	AAEL006423-RA	Fw 5´ AATTTCCTCTGCCACACAGC	103	26.7-33.8	0.99	91.16
			Rv 5´ CTCGGTCCATCCATTCACTT
B3	female-specific chymotrypsin	AAEL003060-RA	Fw 5´ TCGATGGCGATGTTACTCTG	91	26.8-33.6	0.99	95.74
			Rv 5´ GGAAGCACGACTTTCCTCAG
H1	37KDa salivary gland allergen 2	AAEL026087-RA	Fw 5´ TCAAGGAGCACACTGATTGC	81	28.2-34.5	0.99	106.17
			Rv 5´ GCTTCACCTCTTCAGCATCC
H4	Prophenoloxidase	AAEL013492-RB	Fw 5´ GCGTCGCTATGTCATTGAAC	90	26.6-33.2	0.99	100.96
			Rv 5´ ACGCTGGAGTCTTCTGAAC
-	eukariotic translation factor 3, subunit J	AAEL012279-RA	Fw 5 GGACGAGCTTGAGGAGAAAA	120	20.9-30.5	0.99	101.46
			Rv 5 CGCTCAGCTTCTTCTTGCTT
-	eukariotic translation factor 1A	AAEL004378-RA	Fw 5´ GGTGTCAAGCGATTGTGTCA	83	19.9-29.1	0.99	109.8
			Rv 5´ AAGCCGATGAGGATGATGTC
