# Supplementary material for: Aedes aegypti post-emergence transcriptome: Unveiling the molecular basis for the hematophagic and gonotrophic capacitation
Source: PLoS Negl Trop Dis. 2021 Jan 6;15(1):e0008915. doi: 10.1371/journal.pntd.0008915 (PMC7815146; doi:10.1371/journal.pntd.0008915)
Supplement: S4 Table — (XLSX) [file pntd.0008915.s018.xlsx]

## Sheet: Legend
S4 Table. Numbers used in figures.
Each tab contain the numbers used in one figure.

## Sheet: Figure 2
A - Salivary Gland related genes
seq	gene	F02h	F12h	F24h	F48h	F96h	M02h	M12h	M24h	M48h	M96h
AAEL000229-RA	Prosialokinin Precursor	38.77	99.5	185.24	180.07	114.01	0.16	0.14	0	0.34	0.9
AAEL000556-RA	C-type lectin	14.5	80.58	153.47	103.92	67.47	0.3	0.32	0.09	0.3	0.19
AAEL000732-RA	62k-2 salivary secreted	17.21	39.31	70.77	59.22	40.04	0.16	0.09	0.03	0.09	0.14
AAEL000733-RA	HSD3B	1.09	2.18	3.7	3.83	3.93	0.36	0.2	0.4	0.28	0.23
AAEL000748-RA	62 kDa salivary secreted	8.11	31.63	60.67	50.87	25.9	0.12	0.16	0.08	0.29	0.27
AAEL000749-RA	Ficolin	26.29	52.59	100.16	59.05	39.51	0.2	0.15	0.05	0.12	0.49
AAEL000793-RA	antigen-5 protein AG5-4	81.47	258.54	515.09	514.99	303.58	0.74	1.26	0.64	0.89	1.34
AAEL003053-RC	antigen-5 protein AG5-3	73.84	192.82	315.09	233.79	150.02	2.78	1.95	1.32	1.08	1.8
AAEL003057-RB	antigen-5 protein AG5-2	6.62	36.25	72.25	42.7	21.38	0.18	0.11	0.53	0.75	2.29
AAEL003100-RA	salivary mucin 4	0.73	1.98	4.13	2.49	1.96	0.05	0	0.03	0.02	0.04
AAEL003107-RA	gSG5 salivary protein	4.56	10.73	13.39	13.27	7.79	0.14	0.12	0.1	0.15	0.4
AAEL003182-RA	SERine Proteinase Inhibitors	16.37	38	71.19	52.19	34.72	0.44	0.27	0.29	0.75	1.2
AAEL003600-RA	34 kDa secreted salivary	45.8	133.36	238.48	241.09	170.57	0.34	0.38	0.38	0.71	1.21
AAEL003601-RA	34 kDa secreted protein	10.11	43.12	85.62	80.98	51.62	0.19	0.22	0.18	0.27	0.38
AAEL003655-RA	SGS4	0.47	5.59	7.42	4.86	2.28	0.02	0.01	0.01	0	0.02
AAEL004809-RA	14.5 kDa salivary protein	25.04	47.33	48.51	17	13.16	2.1	7.7	10.25	2.44	6.85
AAEL006333-RA	salivary apyrase	17.78	41.3	57	38.08	26.14	0.72	0.43	0.56	0.43	0.64
AAEL006417-RA	long form D7Bclu1	47.38	129.04	189.5	165.74	111.47	0.24	0.35	0.18	0.31	0.37
AAEL006423-RA	short form D7cclu23-like	24.91	143.87	322.95	317.56	190.54	0.26	0.48	0.11	0.52	0.67
AAEL007420-RB	SERine Proteinase Inhibitors	5.38	12.54	18.19	11.14	7.49	1	1	0.76	0.74	0.98
AAEL008305-RA	7.8 kDa acidic protein	58.58	238.65	355.83	338.53	231.47	2.19	2.52	1.72	3.07	3.24
AAEL008310-RA	salivary basic peptide 4	70.85	299.62	521.83	423.48	220.8	0.84	0.52	0.34	2.77	2.39
AAEL010228-RA	30 kDa allergen-like protein	88.14	252.02	488.39	408.65	288.19	0.8	0.88	0.55	0.92	1.34
AAEL010235-RA	Aegyptin	162.11	366.26	639.41	468.28	370.27	0.85	0.95	0.67	1.04	1.34
AAEL010242-RA	8.7 kDa secreted protein	7.13	48.27	185.62	327.27	295.89	0.77	1.63	2.79	3.81	3.4
AAEL003056-RA	hypothetical secreted	1.69	14.81	23.35	34.26	19.03	0.17	0.71	1.58	1.92	3.76
AAEL012423-RA	salivary mucin 6	0.28	2.52	8.69	3.4	4.46	2.47	16.45	41.41	52.93	167.87
B - Proteases
Vector base	gene	F02h	F12h	F24h	F48h	F96h	M02h	M12h	M24h	M48h	M96h
AAEL013713-RK	trypsin	0.29	0.62	1.34	0	0.37	0.18	0.5	0.27	0.26	0.44
AAEL001674-RA	serine-type enodpeptidase	0	0.05	2.63	13.02	1.05	0	0.03	0	0	0.02
AAEL001690-RA	serine-type enodpeptidase	3.13	1.85	39.2	275.48	31.55	5.09	1.99	0.26	0.71	1.19
AAEL001693-RA	serine-type enodpeptidase	0.14	1.66	7.86	44.17	12.53	0.01	0.1	0.08	0.09	0.1
AAEL001703-RA	JHA15	121.1	1477.82	6620.58	12310.32	7561.07	3.07	15.64	13.1	10.62	13.92
AAEL003060-RA	female-specific chymotrypsin	24.88	174.29	2265.18	10594.05	8840.25	15.6	41.73	63.18	28.07	58.78
AAEL006123-RB	trypsin	0.26	0.46	1.38	5.47	11.18	0.01	0.03	0.04	0.01	0.03
AAEL007601-RA	trypsin	0.02	0.22	5.39	17.42	1.7	0.01	0.02	0	0	0.02
AAEL007818-RA	AaET	0.85	226.43	1575.12	3887.97	4594.27	2.35	41.71	75.97	19.09	23.19
AAEL007818-RB	AaET	26.46	560.39	4397.07	13968.93	9908.45	5.38	69.25	101.43	71.69	153.67
AAEL008085-RA	AaSPV	9.14	49.84	70.97	96.89	46.39	0.94	3.2	2.27	1.2	1.53
AAEL008769-RA	serine-type enodpeptidase	0.28	0.59	14.85	100.35	26.1	0.03	0.17	0.13	0.06	0.36
AAEL009843-RA	serine-type enodpeptidase	0.75	3.67	10.55	21.99	7.49	0.25	0.2	0.26	0.24	0.47
AAEL010196-RA	AaSPVI	0.44	1.27	5.36	84.14	5.06	0.36	0.78	0.54	0.19	0.54
AAEL013623-RA	AaSPIII	11.27	50.32	83.35	142.75	73.67	1.33	3.76	2.46	1.74	2.54
AAEL013628-RB	AaSPIV	9.72	55.13	87.26	153.99	74.51	1.46	5.81	5.84	3.19	4.15
AAEL013703-RA	trypsin	4.82	160.4	476.89	649.93	347.86	1.15	4.9	8.47	6.81	10.37
AAEL013712-RA	Aa5G1	0.02	0.3	1.63	26.18	0.91	0.04	0.15	0.09	0	0.14
AAEL023729-RA	trypsin	0.39	0.68	5.82	76.97	11.1	0.02	0.14	0.11	0.04	0.15
AAEL006403-RA	trypsin-beta	0.23	0.3	0.91	2.54	3.04	57.43	132.9	223.07	190.17	135.65
AAEL006414-RA	trypsin	0.39	0.19	0.84	3.4	4.01	43.84	89.37	146.18	131.23	108.09
AAEL006421-RB	trypsin	0.05	0.02	0.15	0.77	0.94	12.73	24.75	41.52	38.01	35.2
AAEL006429-RA	trypsin	0.12	0.08	0.41	1.4	1.33	19.94	46.7	83.91	88.8	55.13
AAEL013284-RA	AaLT	12.74	4.37	5.44	31.55	3.66	24.38	89.75	29.6	2.43	2.32
AAEL013713-RC	trypsin	0.48	1.02	0.48	0	0.6	0.3	0.84	0.44	0.42	0.85
AAEL013713-RL	trypsin	0.48	1.02	0.48	0	0.6	0.3	0.84	0.44	0.42	0.85
AAEL013713-RQ	trypsin	0.48	1.02	0.46	0	0.6	0.3	0.64	0.27	1.22	0.85
AAEL005821-RA	alanyl aminopeptidase	2.15	7.48	18.34	31.97	7.87	1.16	1.06	1.3	0.84	2.29
AAEL002978-RB	leucyl aminopeptidase	10.79	11.51	8.14	34.38	80.75	33.32	61.21	96.09	94.25	77.98
AAEL006975-RB	leucine aminopeptidase	2.84	1.78	1.16	0.85	1.12	190.39	186.27	224.25	149.85	152.31
AAEL001863-RA	zinc carboxypeptidase	124.6	220.06	780.44	3664.57	2185.04	114.42	209.14	226.27	241.38	451.88
AAEL010776-RB	carboxypeptidase	0.25	1.65	19.27	90.26	45.84	0.26	0.57	0.81	0.26	0.23
AAEL010782-RA	carboxypeptidase	17.81	28.09	94.88	257.76	134.84	17.37	16.8	28.23	11.81	21.7

## Sheet: Figure 3
A- Ribosome Biogenesis Pathway
seq	gene	F02h	F12h	F24h	F48h	F96h	M02h	M12h	M24h	M48h	M96h
AAEL000422-RB	UTP15	5.88	4.06	6.3	19.65	35.95	1.99	1.72	1.87	2.07	3.44
AAEL001706-RA	Mtr2	9.7	10.3	11.01	29	55.64	5.74	4.56	3.65	5.01	7.25
AAEL003352-RA	SNU13	110.38	69.61	98.05	220.69	410.35	21.96	10.75	10.38	10.19	17.7
AAEL003949-RA	UTP5	7.01	4.35	4.09	14.23	23.16	2.38	2.02	2.05	1.99	2.98
AAEL006549-RA	UTP4	3.97	2.2	2.61	8.87	11.98	0.97	0.92	0.84	0.92	1.45
AAEL010248-RB	NOP1	33.97	22.97	22.65	52.43	103.34	5.73	3.32	3.03	3.42	6.63
AAEL026522-RA	NOP4	4.58	2.7	3.37	13.25	28.39	1.33	0.96	0.96	1.35	2.27
AAEL017113-RA	GAR1	19.48	16.16	17.02	32.44	55.63	4.56	2.8	3.26	3.35	5.13
AAEL019598-RA	PWP2	2.73	1.63	2.13	6.53	10.73	0.82	0.7	0.8	0.94	1.62

## Sheet: Figure 5
A- Piruvate and Proline
seq	gene	F02h	F12h	F24h	F48h	F96h	M02h	M12h	M24h	M48h	M96h
AAEL002860-RA	MPC1	52.16	68.83	79.8	76.56	58.88	45.18	51.47	49.69	50.5	37.15
AAEL009278-RA	MPC2	102.8	127.57	151.9	133.56	108.8	85.52	91.9	100.8	105.69	91.25
AAEL005308-RA	PDHA	27.89	20.87	21.14	13.2	9.25	24.97	25.75	25.18	17.65	9.39
AAEL004338-RA	PDHB	91.71	124.48	130.63	86.18	54.13	74.3	84.77	85.62	76.05	47.6
AAEL004294-RA	DLAT	108.58	130.93	160.21	114.86	54.88	78.18	84.55	97.14	86.8	50.76
AAEL006928-RA	DLD	247.62	303.29	322.35	247.62	177.19	182.57	186.08	185.66	182.47	143.65
AAEL013613-RB	PDHA	247.93	338.43	477.49	458.42	368.24	181.67	221.6	268.82	320.1	238.78
AAEL005422-RA	P5CDH	288.89	307.83	315.63	261.94	185.98	282.56	260.39	252.65	229.76	162.75
AAEL013431-RB	ProDH	33.95	81.63	122.41	83.95	76.17	0	0.51	0.01	5.5	0
Normalization oxigraphy/citrate synthase activity
	C - ATP-linked respiration rate
	Female								Male
	2	12	24	48	96	Hours PE			2	12	24	48	96	Hours PE
	1.10594	3.2168	3.18648	4.44761	5.20735				1.30088	0.85809	1.95111	3.00098	3.00272
	1.50272	1.20455	3.36516	4.04627	4.5002				1.21029	2.24339	1.50479	2.36472	1.38464
	1.71773	1.21708	2.85558	3.12305	4.27098				1.21989	0.6527	1.22495	2.07653	1.95707
	1.55653	3.60573	3.24783	4.7514	4.3691				0,58487*	0.70864	1.33163	2.33096	1.31934
	0.93743									2.17919
mean	1.36407	2.31104	3.16376	4.09208	4.58691			mean	1.24369	1.3284	1.50312	2.4433	1.91594
Std deviation	0.327869	1.28032	0.218419	0.70763	0.424153			Std deviation	0.0497629	0.809771	0.320149	0.393413	0.779101
SEM	0.146628	0.640162	0.10921	0.353815	0.212077			SEM	0.0287306	0.36214	0.160074	0.196707	0.38955
*outliers exclued from analysis
	D - ETS
	Female								Male
	2	12	24	48	96	Hours PE			2	12	24	48	96	Hours PE
	2.36227	4.40127	3.62224	5.4574	7.08477				2.98268	4.00298	2.83587	4.52139	4.868
	2.0258	4.33152	4.13516	4.81733	5.62636				1.93556	3.20334	2.4104	3.37884	2.12058
	2.50885	2,29380*	3.75206	4.35175	5.55137				2.69331	4.1655	1.777	3.74729	2.77369
	2.5036	3.76627	4.17979	5.23897	4.9875				1.8919	3.53584	2.40557	3.46975	3.18751
	2.37882	4.18885								2.94068
		3.97007								3.35194
		5.14614								3.67924
mean	2.35587	4.30069	3.92231	4.96636	5.8125			mean	2.37586	3.55422	2.35721	3.77932	3.23745
Std deviation	0.196686	0.476083	0.277265	0.488328	0.894825			Std deviation	0.546835	0.434258	0.436244	0.518945	1.17241
SEM	0.0879605	0.19436	0.138633	0.244164	0.447412			SEM	0.273418	0.164134	0.218122	0.259472	0.586207
*outliers exclued from analysis
	E - COX
	Female								Male
	2	12	24	48	96	Hours PE			2	12	24	48	96	Hours PE
	1.24125	4.12806	3.89393	5.45297	7,23686*				1.44687	0.81242	2.40419	3,86457*	4,16876*
	1.55801	1.49796	4.13751	4.43629	4.95591				1.2448	2.87276	1.96499	2.5453	1.52419
	1.91087	1.52439	3.40763	3.39932	4.52984				1.58991	0.93445	1.50302	2.34218	2.32261
	1.98287	4.87034	3.85359	5.32438	4.96268				0.81262	1.01446	1.75575	2.64217	1.68045
	0.97528									2.95863
mean	1.53366	3.00519	3.82317	4.65324	4.81614			mean	1.27355	1.71854	1.90699	2.50988	1.84242
Std deviation	0.430686	1.75158	0.304092	0.95033	0.247969			Std deviation	0.338332	1.09563	0.381505	0.153099	0.423135
SEM	0.192609	0.875792	0.152046	0.475165	0.143165			SEM	0.169166	0.489981	0.190752	0.0883917	0.244297
*outliers exclued from analysis
	F - Leak
	Female								Male
	2	12	24	48	96	Hours PE			2	12	24	48	96	Hours PE
	0.13138	0.27842	0.21005	0.39214	0.48155				0.13437	0.24901	0.20667	0.21493	0.29598
	0.15562	0.33731	0.27249	0.33275	0.39429				0.15268	0.55707	0.20927	0.23079	0.16948
	0.14327	0.26914	0.31327	0.38754	0.27795				0.2177	0.19823	0.18213	0.22789	0.29011
	0,29533*	0.48704	0.36131	0.45759	0.64167				0.23849	0.24013	0.24996	0.27894	0.20213
	0.1341									0.38944
mean	0.141093	0.342977	0.28928	0.392505	0.448865			mean	0.18581	0.326776	0.212007	0.238138	0.239425
Std deviation	0.0109395	0.100674	0.0640914	0.0510931	0.153224			Std deviation	0.0501193	0.147514	0.0281012	0.028062	0.0633789
SEM	0.00546975	0.050337	0.0320457	0.0255465	0.0766118			SEM	0.0250596	0.0659702	0.0140506	0.014031	0.0316895
*outliers exclued from analysis
	G - ROX
	Female								Male
	2	12	24	48	96	Hours PE			2	12	24	48	96	Hours PE
	0.03549	0.04699	0.0563	0.07587	0.10361				0.03697	0.07259	0.03189	0,18805*	0.10319
	0.02298	0.06333	0.03881	0.07557	0.07101				0.00951	0,19963*	0.02917	0.05292	0.03503
	0.07551	0.051	0.08632	0.0829	0.11979				0.05088	0.10252	0.02154	0.0754	0.05446
	0.02093	0.03967	0.03333	0.0562	0.07879				0.08245	0.07201	0.04879	0.06306	0.07886
	0.07197									0.06098
mean	0.045376	0.0502475	0.05369	0.072635	0.0933			mean	0.0449525	0.077025	0.0328475	0.0637933	0.067885
Std deviation	0.0265152	0.00990308	0.023857	0.0114682	0.0224752			Std deviation	0.0303375	0.0178163	0.0114958	0.0112579	0.0295893
SEM	0.0118579	0.00495154	0.0119285	0.0057341	0.0112376			SEM	0.0151687	0.00890813	0.00574792	0.00649977	0.0147946
*outliers exclued from analysis
	H - Citrate synthase activity
	Female								Male
	2	12	24	48	96	Hours PE			2	12	24	48	96	Hours PE
	7.49262	13.9092	11.3625	29.6399	21.4946				5.11412	11.91	10.1463	20.7905	14.4053
	7.45495	13.8386	16.3875	17.5029	28.5085				8.37204	8.91953	12.1973	11.7518	13.5532
	7.34839	19.2657	16.285	18.2409	19.5129				5.66396	13.9194	7.30376	17.9541	12.3422
	6.477	6.9977	10.1576	19.6537	20.2867				5.88887	7.94916	7.17333	12.5851	17.3822
mean	7.19324	13.5028	13.5481	21.2593	22.4507			mean	6.25975	10.6745	9.20517	15.7704	14.4207
Std deviation	0.481385	5.02677	3.25708	5.65788	4.12004			Std deviation	1.44531	2.74246	2.42091	4.33072	2.14815
SEM	0.240692	2.51338	1.62854	2.82894	2.06002			SEM	0.722655	1.37123	1.21045	2.16536	1.07407
*outliers exclued from analysis

## Sheet: Figure S1
A - First blood feeding
	2	12	24	48	96	Hours PE
	0	0	19.04	47.83	75
	0	0	0	12	47.83
	0	0	8.33	59.09	77.14
	0	0	22.22	25.64	15.38
mean	0	0	12.3975	36.14	53.8375
Std deviation	0	0	10.1792	21.263	28.9017
SEM	0	0	5.08959	10.6315	14.4509
B- Host seeking behaviour
	2	12	24	48	96	Hours PE
	0	0	12	0	22
	0	0	0	14
	0	0	7	32	14
	0	0	0	9	75
	0	0	0	81	125
	0	0	0	122	222
mean	0	0	3.16667	43	91.6
Std deviation	0	0	5.15429	48.2742	85.5295
SEM	0	0	2.10423	19.7079	38.25

## Sheet: Figure S2
Midgut protein content
	Not blood fed								Blood fed
	2	12	24	48	96	Hours PE			2	12	24	48	96	Hours PE
	0.2057	0.2024	0.1466	0.2709	0.1113				0	0	13.6803	14.7505	29,7224*
	0.1595	0.2132	0.203	0.1403	0.1027				0	0		9.1382	11.3031
	0.2183	0.2248	0.1583	0.2463	0.2609				0	0	11.2266	15.9072	12.2671
	0.3602	0.2201	0.223	0.2108	0.2976				0	0	18.2492	12.155	13.5735
mean	0.235925	0.215125	0.182725	0.217075	0.193125			mean	0	0	14.3854	12.9877	12.3812
Std deviation	0.0866203	0.00972947	0.0362158	0.0568184	0.100632			Std deviation	0	0	3.564	3.00793	1.13949
SEM	0.0433102	0.00486473	0.0181079	0.0284092	0.0503161			SEM	0	0	2.05767	1.50397	0.657888
*outliers exclued from analysis

## Sheet: Figure S3
Validation of gene expression by qPCR
A - AAEL001951	Female					A - AAEL001951	Male
	2	24	96	Hours PE			2	24	96	Hours PE
	80.8577	1.91971	0.106734				0.377817	0.0978434	0.0573167
	72.9126	2.51226	0.181999				0.265011	0.141429
	51.8716	1.8581	0.082147				0.129457	0.0425179
	47.4036	3.43804	0.0704142				0.107341	0.085479
	155.909	8.70033	0.260567				0.75281	0.395813	0.956263
	100.09	10.1171	0.22071				0.617981	0.240149	0.0616539
mean	84.8408	4.7576	0.153762			mean	0.37507	0.167205	0.0594853
Std deviation	39.8243	3.6746	0.0787071			Std deviation	0.26299	0.130601	0.00306683
SEM	16.2582	1.50015	0.032132			SEM	0.107365	0.0533178	0.00216858
*exclued from analysis
B - AAEL006423	Female					B - AAEL006423	Male
	2	24	96	Hours PE			2	24	96	Hours PE
	0.098232	2.09806	1.02736				0.000366848	0.000366158	0.00124913
	0.112182	2.33757	0.750154				0.00038783	0.00135135
	0.022929	0.276392	0.072829				0.000177133	0.000156798
	0.023223	0.257046	0.11393				0.00132354	0.000196437
	0.261937	2.46683	1.02604				0.00042247	0.000135567	3.0459
	0.124857	2.5626	0.933097				0.00108209	0.000467999	0.000753474
mean	0.107227	1.66642	0.653901			mean	0.000626652	0.000445718	0.0010013
Std deviation	0.0877659	1.09536	0.445956			Std deviation	0.000460733	0.000462343	0.000350478
SEM	0.0358303	0.447179	0.182061			SEM	0.000188093	0.000188751	0.000247825
*exclued from analysis
C - AAEL003060	Female					C - AAEL003060	Male
	2	24	96	Hours PE			2	24	96	Hours PE
	0.0727253	38.6115	112.37				0.0942641	0.293288	0.553467
	0.0817714	33.0655	85.358				0.0619435	0.265841
	0.006914	1.92351	5.86385				0.00745326	0.0908943
	0.0102903	2.21089	2.92911				0.0182744	0.0242947
	0.0230515	9.24549	46.1046				0.0170931	0.194035	0.0487842
	0.0157142	8.88709	39.745				0.0384881	0.175891	0.299134
mean	0.0350778	15.6573	48.7284			mean	0.0395861	0.174041	0.4263
Std deviation	0.033241	16.0394	43.3924			Std deviation	0.0331161	0.10236	0.179841
SEM	0.0135706	6.54805	17.7149			SEM	0.0135196	0.0417882	0.127167
*exclued from analysis
D - AAEL026087	Female					D - AAEL026087	Male
	2	24	96	Hours PE			2	24	96	Hours PE
	0.626236	0.01371	0.023931				0.00194747	0.01834	0.018054
	0.784749	0.01525	0.062322				0.00256035	0.01385	0.01814
	0.0147373	0.01375	0.013515				0.00218906	0.02015	0.022442
	0.0167048	0.03973	0.008732				0.000789527	0.0087	0.003752
	0.00935914	0.06316	0.008096				0.00737274	0.04437	0.042195
	0.00779505	0.10196	0.040449				0.0044081	0.0286
mean	0.243263	0.04126	0.0261742			mean	0.00321121	0.022335	0.0209166
Std deviation	0.361548	0.0356616	0.0214792			Std deviation	0.00235291	0.0126762	0.013835
SEM	0.147601	0.0145588	0.00876883			SEM	0.000960571	0.00517505	0.00618718
*exclued from analysis
E - AAEL013492	Female					E - AAEL013492	Male
	2	24	96	Hours PE			2	24	96	Hours PE
	0.0101844	0.067	0.398385				0.00262988	0.00236	0.006209
	0.00680893	0.03007	0.112195				0.00136583	0.00305	0.007526
	0.000801344	0.00812	0.139851				0.00120878	0.00074	0.011099
	0.0014384	0.00897	0.010386				0.00200157	0.00468	0.00224
	0.0214425	0.03823	0.404655				0.0202417	0.00406	0.005356
	0.0181717	0.13738	0.523363				0.0130271	0.00363
mean	0.00980788	0.048295	0.264806			mean	0.00674581	0.00308667	0.006486
Std deviation	0.00855125	0.0487441	0.203905			Std deviation	0.00800806	0.00140125	0.00323046
SEM	0.00349103	0.0198997	0.0832439			SEM	0.00326928	0.000572059	0.00144471
*exclued from analysis

## Sheet: Figure S4
Serine proteases
seq	gene	F02h	F12h	F24h	F48h	F96h	M02h	M12h	M24h	M48h	M96h
AAEL002273-RB	trypsin	0.25	0.09	0.03	0.11	0.13	0.37	0.12	0.09	0.14	0.33
AAEL003308-RB	trypsin	0.12	0.2	0.32	0.38	0.64	62.71	67.84	109.57	57.42	52.82
AAEL004543-RB	trypsin	0.72	0.02	0.14	0.24	1.64	1.11	0.16	0.16	0.2	0.17
AAEL004996-RA	trypsin	0	0.02	0	0.04	0.04	0.09	0.12	0.2	0.21	0.18
AAEL005596-RA	trypsin-epsilon	1.45	6.58	16.92	15.52	21.51	3.76	12.02	24.11	47.1	104.66
AAEL005604-RA	trypsin-epsilon	4.3	4.32	7.41	7.99	3.19	4.6	7.75	8.8	6.87	9.46
AAEL005607-RA	trypsin	0.02	0.03	0.03	0.13	0.06	0.16	0.28	0.24	0.26	0.3
AAEL005609-RA	trypsin	0	0.01	0	0.04	0.05	0.05	0.02	0.11	0.05	0.09
AAEL005616-RA	trypsin	0.06	0.02	0.07	0.03	0.08	0.08	0.08	0.02	0.03	0.05
AAEL006121-RB	trypsin	3.39	3.31	3.56	8.2	13.97	2.27	2.31	2.03	2.22	3.05
AAEL006365-RA	trypsin-alpha	0.16	0.27	0.34	0.3	0.12	0.1	0.07	0.02	0.01	0.02
AAEL006376-RA	trypsin	0.59	0.42	0.57	1.11	0.94	0.77	0.29	0.24	0.18	0.07
AAEL006382-RA	trypsin-eta	0.39	0.79	1.79	1.34	0.43	0	0	0	0	0
AAEL006382-RB	trypsin-eta	0.02	0.47	0.28	0.41	0.31	0.04	0	0	0.01	0.02
AAEL006383-RA	chymotrypsin	0.01	0.02	0.03	0.11	0.21	0.13	0.04	0.01	0	0
AAEL006384-RA	trypsin	0	0.01	0.03	0.06	0.08	0	0.02	0	0	0.09
AAEL006425-RA	trypsin	260.07	860.15	909.52	1236.62	804.13	163.51	528.79	703.81	552.46	971.68
AAEL006430-RA	trypsin	0.08	0.09	0.2	0.51	0.54	9.29	17.78	31.68	33.24	32.94
AAEL006700-RA	trypsin	3.59	1.51	1.28	0.51	0.32	7.82	5.1	2.88	1.75	2.07
AAEL006903-RA	trypsin	0.58	0.11	0.17	0.17	0.13	1	0.25	0.2	0.07	0.15
AAEL007102-RB	trypsin	5.8	5.8	4.92	5.78	7.29	5.6	6.63	6.23	7.66	9.48
AAEL007432-RA	AaSPI	8.16	6.53	16.67	50.27	9.97	0.19	0.13	0.11	0.14	0.12
AAEL007600-RA	trypsin	0.03	0.01	0.01	0.08	0.09	0.06	0.09	0.12	0.07	0.08
AAEL007601-RA	trypsin	0.02	0.22	5.39	17.42	1.7	0.01	0.02	0	0	0.02
AAEL007602-RA	trypsin	0.17	0.43	0.09	0.01	0.01	0.27	0.28	0.1	0.02	0.11
AAEL007818-RA	AaET	0.85	226.43	1575.12	3887.97	4594.27	2.35	41.71	75.97	19.09	23.19
AAEL007818-RB	AaET	26.46	560.39	4397.07	13968.93	9908.45	5.38	69.25	101.43	71.69	153.67
AAEL007992-RA	trypsin	2.94	3.2	2.62	3.06	1.66	1.31	1.8	1.25	1.03	1.35
AAEL007992-RB	trypsin	2.77	2.73	2.93	1.64	0.58	2.17	1.34	1.79	1.6	1.47
AAEL008079-RA	trypsin-alpha	85.95	95.59	239.4	268.93	88.16	75.01	52.45	72.52	33.28	93.21
AAEL008080-RA	trypsin-eta	12.56	21.31	26.21	28.9	11.01	7.41	8.45	10.39	10.72	23.46
AAEL008097-RA	trypsin-eta	16.2	26.12	19.35	18.82	11.48	8.72	10.69	9.24	7.37	15.37
AAEL009680-RB	chymotrypsin	465.89	418.41	256.15	154.71	149.96	381.09	377.72	266.82	168.61	347.31
AAEL009853-RA	trypsin	1.62	0.6	0.68	1.16	0.85	1.85	0.15	0.17	0.07	0.05
AAEL010196-RA	AaSPVI	0.44	1.27	5.36	84.14	5.06	0.36	0.78	0.54	0.19	0.54
AAEL010202-RA	AaSPVII	0	0.04	0.13	1.58	0.03	0	0.03	0	0	0.02
AAEL011230-RA	chymotrypsin	0	0	0	0	0.09	0	0	0	0	0
AAEL011375-RB	trypsin	3.1	28.68	7.02	0.37	0.38	1.96	14.27	4.44	0.41	0.57
AAEL011553-RA	trypsin	0.29	1.62	1.48	0.72	0.51	1.08	1.32	1.32	0.91	1.82
AAEL011882-RA	trypsin-zeta	0	0	0.4	0	0.19	0	0.03	0	0	0
AAEL011882-RB	trypsin-zeta	0.14	0.26	0.16	0.57	0.41	0.18	0.14	0.21	0.32	0.59
AAEL012852-RA	trypsin	0.03	0.04	0.03	0.06	0.07	0.05	0	0.02	0.03	0.06
AAEL013284-RA	AaLT	12.74	4.37	5.44	31.55	3.66	24.38	89.75	29.6	2.43	2.32
AAEL013623-RA	AaSPIII	11.27	50.32	83.35	142.75	73.67	1.33	3.76	2.46	1.74	2.54
AAEL013628-RB	AaSPIV	9.72	55.13	87.26	153.99	74.51	1.46	5.81	5.84	3.19	4.15
AAEL013703-RA	trypsin	4.82	160.4	476.89	649.93	347.86	1.15	4.9	8.47	6.81	10.37
AAEL013712-RA	Aa5G1	0.02	0.3	1.63	26.18	0.91	0.04	0.15	0.09	0	0.14
AAEL013713-RB	trypsin	0	0.14	0	0.32	0.81	0.13	0.29	0.07	0.24	0.63
AAEL013713-RC	trypsin	0.48	1.02	0.48	0	0.6	0.3	0.84	0.44	0.42	0.85
AAEL013713-RD	trypsin	0.14	0	0	0	0	0	0.08	0	0	0
AAEL013713-RE	trypsin	1.48	0.48	0.22	0	0.28	0.14	0.29	0.13	0.2	0.32
AAEL013713-RF	trypsin	0	0	0	0.04	0	0	0	0	0.06	0.18
AAEL013713-RG	trypsin	0	0.05	0	0.05	0	0	0.09	0.22	0	0.35
AAEL013713-RH	trypsin	0	0.26	0	0	0	0.01	0.12	0.03	0.01	0.03
AAEL013713-RI	trypsin	0.1	0.16	0.87	0.56	0.25	0.46	0.19	0.42	0.16	0.15
AAEL013713-RJ	trypsin	0.01	0	0	2.76	2.17	0.02	0	0	0	0
AAEL013713-RK	trypsin	0.29	0.62	1.34	0	0.37	0.18	0.5	0.27	0.26	0.44
AAEL013713-RL	trypsin	0.48	1.02	0.48	0	0.6	0.3	0.84	0.44	0.42	0.85
AAEL013713-RM	trypsin	0.23	0.48	0.23	0	0.28	0.14	0.39	0.21	0.2	0.32
AAEL013713-RN	trypsin	3.59	3.35	3.22	8.07	10.27	4.07	4.4	3.81	2.84	3.63
AAEL013713-RO	trypsin	0.23	0	0	0	0	0	0	0	0	0
AAEL013713-RP	trypsin	0	0.02	0	0	0	0.09	0.28	0.18	0.14	0.17
AAEL013713-RQ	trypsin	0.48	1.02	0.46	0	0.6	0.3	0.64	0.27	1.22	0.85
AAEL013713-RR	trypsin	0.1	0	0.25	1.24	1.59	0.24	0.21	0.48	0.21	0.14
AAEL013715-RA	trypsin	0.22	0.2	1.53	17.75	1.84	0	0.02	0	0.1	0.04
AAEL014579-RA	trypsin	0.66	0.14	0.08	0.04	0.08	0.63	0.41	0.5	0.46	0.25
AAEL015432-RB	trypsin	181.82	94	56.34	17.95	30.26	125.31	59.11	61.29	84.48	127.7
AAEL015638-RA	trypsin	0.02	0	0.03	0.02	0.04	3.82	4.96	4.91	3.94	4.74
AAEL019590-RA	trypsin	0.77	0.82	0.94	1.65	0.69	2.4	1.23	0.52	3.37	3.32
AAEL020470-RA	trypsin	0.55	1.02	0.19	0.47	0.76	0.32	2	1.46	1.99	1.57
AAEL022775-RA	trypsin	1.2	0.94	0.69	0.67	0.97	0.93	1.31	2.47	2.81	3.03
AAEL023729-RA	trypsin	0.39	0.68	5.82	76.97	11.1	0.02	0.14	0.11	0.04	0.15
AAEL024571-RA	trypsin	0.03	0.03	0.05	0	0.02	0.03	0.14	0.11	0.09	0.17
AAEL006123-RB	trypsin	0.26	0.46	1.38	5.47	11.18	0.01	0.03	0.04	0.01	0.03
AAEL008085-RA	AaSPV	9.14	49.84	70.97	96.89	46.39	0.94	3.2	2.27	1.2	1.53
AAEL006403-RA	trypsin-beta	0.23	0.3	0.91	2.54	3.04	57.43	132.9	223.07	190.17	135.65
AAEL006414-RA	trypsin	0.39	0.19	0.84	3.4	4.01	43.84	89.37	146.18	131.23	108.09
AAEL006421-RB	trypsin	0.05	0.02	0.15	0.77	0.94	12.73	24.75	41.52	38.01	35.2
AAEL006429-RA	trypsin	0.12	0.08	0.41	1.4	1.33	19.94	46.7	83.91	88.8	55.13
AAEL001674-RA	serine-type enodpeptidase	0	0.05	2.63	13.02	1.05	0	0.03	0	0	0.02
AAEL001690-RA	serine-type enodpeptidase	3.13	1.85	39.2	275.48	31.55	5.09	1.99	0.26	0.71	1.19
AAEL001693-RA	serine-type enodpeptidase	0.14	1.66	7.86	44.17	12.53	0.01	0.1	0.08	0.09	0.1
AAEL001703-RA	JHA15	121.1	1477.82	6620.58	12310.32	7561.07	3.07	15.64	13.1	10.62	13.92
AAEL002347-RA	serine-type enodpeptidase	32.7	19.46	16.51	37.09	30.32	36.79	47.11	12.31	13.08	30.29
AAEL002360-RB	serine-type enodpeptidase	178.65	25.36	7.25	7.53	6.64	104.21	89.99	2.1	0.28	0.53
AAEL003060-RA	female-specific chymotrypsin	24.88	174.29	2265.18	10594.05	8840.25	15.6	41.73	63.18	28.07	58.78
AAEL006627-RA	serine-type enodpeptidase	0.49	1.02	0.41	0.41	1.25	0.5	0.5	0.24	0.43	1.12
AAEL006902-RA	serine-type enodpeptidase	49.19	23.59	25.83	94.47	63.19	47.07	53.43	79.39	52.81	114.57
AAEL006919-RA	serine-type enodpeptidase	2.89	1.52	2.07	3.07	0.39	1.65	0.4	0.34	0.32	0.22
AAEL007938-RA	serine-type enodpeptidase	0.15	0.08	0.03	0.03	0.05	0.74	0.99	0.78	0.93	1.15
AAEL008202-RA	serine-type enodpeptidase	0.04	0.05	0.05	0.24	0.43	0	0.06	0.03	0.07	0.08
AAEL008206-RA	serine-type enodpeptidase	0.03	0.05	0.04	0.02	0.2	0.05	0.01	0.02	0.01	0
AAEL008217-RB	serine-type enodpeptidase	0.02	0.06	0.03	0.05	0.02	0	0.05	0.02	0	0
AAEL008218-RA	serine-type enodpeptidase	0.12	0.24	0.27	0.52	1.29	0.52	0.54	0.74	0.65	0.68
AAEL008769-RA	serine-type enodpeptidase	0.28	0.59	14.85	100.35	26.1	0.03	0.17	0.13	0.06	0.36
AAEL008782-RA	serine-type enodpeptidase	25.16	8.77	3.43	1.72	1.97	9.79	6.78	2.79	2.19	4.03
AAEL008784-RA	serine-type enodpeptidase	2.78	26.89	56.77	98.02	50.58	0.92	7.27	15.11	18.7	20.65
AAEL009244-RA	serine-type enodpeptidase	31.63	217	212.94	259.11	172.87	25.53	132.6	168.52	107	190.07
AAEL009843-RA	serine-type enodpeptidase	0.75	3.67	10.55	21.99	7.49	0.25	0.2	0.26	0.24	0.47
AAEL011888-RA	serine-type enodpeptidase	0.1	0.05	0	0.02	0.02	0.03	0.07	0.02	0.04	0.04
AAEL011889-RD	serine-type enodpeptidase	0	0.02	0	0	0	0.06	0.03	0.11	0.03	0.02
AAEL011891-RA	serine-type enodpeptidase	0.03	0.11	0.03	0.01	0.01	0.05	0.05	0.02	0.01	0.06
AAEL011916-RA	serine-type enodpeptidase	0.05	0	0.01	0	0	0.02	0.04	0.02	0	0.06
AAEL011917-RA	serine-type enodpeptidase	0	0.01	0.08	0.05	0.03	0	0.02	0	0.03	0
AAEL011922-RB	serine-type enodpeptidase	0.02	0.04	0.06	0.02	0.05	0	0.03	0	0.04	0
AAEL011929-RA	serine-type enodpeptidase	0.02	0.24	0.38	0.57	0.55	0.04	0.16	0.2	0.12	0.22
AAEL013281-RA	serine-type enodpeptidase	0.94	0.96	0.77	0.79	1.01	0.73	0.94	0.64	0.83	1.12
AAEL013283-RA	serine-type enodpeptidase	4.13	3.17	2.12	1.33	0.69	2.72	3.53	1.55	1.29	0.56
AAEL015294-RA	serine-type enodpeptidase	2.35	4.31	4.01	3.5	5.87	2.85	3.6	6.05	5.25	14.13
AAEL022646-RA	serine-type enodpeptidase	95.69	358.76	315.59	326.84	309.15	74.9	283.85	259	186.34	236.36

## Sheet: Figure S5
Juvenile hormone signaling
seq	Gene	F02h	F12h	F24h	F48h	F96h	M02h	M12h	M24h	M48h	M96h
AAEL025915-RA	Met	6.21	8.45	8.91	9.92	11.9	3.33	4.33	3.64	4.21	6.73
AAEL025915-RB	Met	0	0.52	0.44	0	0.15	0.26	0.18	0.44	0.34	0.32
AAEL025915-RC	Met	8.9	10.35	8.29	11.58	5.82	1.88	0.79	0.53	0.61	0.71
AAEL023902-RA	Taiman	0.35	0.24	0.78	3.61	7.63	0.22	0.13	0.32	0.24	0.37
AAEL023902-RB	Taiman	0	0.02	0.07	0.35	0.47	0	0.06	0.08	0.03	0.05
AAEL023902-RD	Taiman	0	0	0	0.07	0.04	0	0.02	0.06	0	0.12
AAEL023902-RF	Taiman	0.07	0.03	0.12	0.59	0.19	0.06	0.21	0.09	0.08	0.19
AAEL023902-RG	Taiman	0.03	0.31	0.17	1.24	1.59	0.12	0.23	0.19	0.19	0.56
AAEL023902-RI	Taiman	0.09	0.09	0.11	0.36	0.62	0.04	0.2	0.12	0.17	0.17
AAEL023902-RJ	Taiman	0	0.07	0.17	0.27	0.39	0.06	0.1	0.09	0.07	0
AAEL023902-RK	Taiman	0	0	0	0	0	0	0	0.13	0	0
AAEL023902-RM	Taiman	0.11	0.06	0.21	0.6	0.55	0.1	0.07	0.19	0.04	0.02
AAEL023902-RN	Taiman	0	0.05	0.08	0.05	0.08	0	0.02	0.03	0	0.06
AAEL023902-RP	Taiman	0	0.12	0.26	0.36	0.32	0.03	0.01	0.08	0.29	0
AAEL023902-RR	Taiman	0.24	0.13	0	0.04	0	0	0.04	0	0	0.35
AAEL002390-RA	Kr-h1	1.41	1.13	1.13	1.76	3.97	1.23	1.68	1.76	2.42	4.91
AAEL002390-RB	Kr-h1	1	0.8	0.97	1.41	1.13	1.23	1.66	1.9	2.62	3.4
AAEL027674-RA	Hairy	16.46	14.39	16.4	24.86	32.41	1.99	2.35	2.83	3.52	7.01
AAEL003396-RA	RpL32	715.03	829.21	883.33	1304.57	1928.77	563.71	516.25	472.09	465	868.26
AAEL012185-RA	RRS1	12.85	8.04	7.57	15.28	25.75	3.25	3.09	3.34	3.68	4.79
AAEL007657-RA	VgR	1.36	3.17	8.74	31.5	39.39	0	0.03	0.09	0.04
AAEL022819-RB	CHC	4.39	4.47	3.95	2.01	2.4	2.54	5.2	3.79	3.38	3.76
AAEL022819-RD	CHC	13.5	14.8	12.34	12.81	9.75	12.37	14.06	13.95	14.61	18.15
AAEL019755-RA	LpR	3.62	2.55	1.94	0.34	0.14	2.72	4.02	4.82	3.3	5.76
AAEL019755-RB	LpR	0.18	0.02	0	0.65	0	1.42	0.39	0.64	1.03	0.26
AAEL019755-RC	LpR	0.16	0.05	0.05	0.14	0.11	0.21	0.18	0.16	0.11	0.19
AAEL019755-RF	LpR	0	0	0	0.92	1.22	0	0	0	0	0
AAEL019755-RG	LpR	0.01	0.03	0.05	0.07	0	0.12	0.08	0.06	0.1	0.09
AAEL019755-RH	LpR	1.33	0.02	0	0.26	0	1.26	0.78	0.63	1.35	1.19
AAEL019755-RI	LpR	0	0.04	0.19	0.15	0	0	0.04	0.05	0.04	0.08
AAEL019755-RJ	LpR	0	0	0	0	0	0	0.04	0	0.12	0.07
AAEL019755-RK	LpR	0	0	0	0.05	0.03	0	0	0	0	0
AAEL019755-RL	LpR	0.54	0.64	1.21	3.17	0.99	0.44	0.23	0.4	0.06	0.03
AAEL019755-RN	LpR	1.77	3.39	2.91	1.24	2.66	1.36	3.54	3.5	1.82	3.42
AAEL019755-RO	LpR	1.52	1.59	1.03	3.68	9.41	0.61	0.5	0.55	0.5	0.07
AAEL019755-RP	LpR	1.19	1.84	1.86	0.29	0.01	1.39	5.89	2.37	2.72	4.53

## Sheet: Figure S6
B - Ribosome Large subunit
seq	gene	F02h	F12h	F24h	F48h	F96h	M02h	M12h	M24h	M48h	M96h
AAEL004643-RA	RpL1	2.67	1.96	2.63	2.88	4.26	1.6	2.22	1.63	1.59	1.93
AAEL009431-RA	RpL10	15.02	19.86	20.99	25.49	37.19	14.91	16.93	14.53	14.95	23.11
AAEL013221-RC	RpL10Ae	918.67	1080.95	1236.56	1937.86	2897.21	736.14	684.81	659.29	621.75	1055.02
AAEL002534-RA	RpL10e	872.41	1154.66	1128.28	1740.4	2725.89	746.29	778.11	694.95	588.1	974
AAEL025362-RA	RpL10e	621.22	571.92	569.8	886.17	1022.07	523.22	425.23	272.12	384.03	535.7
AAEL005162-RA	RpL11	2.99	1.98	3.15	4.61	6.65	3.38	3.16	5.09	4.8	5.57
AAEL005162-RB	RpL11	30.69	36.62	28.92	30.37	53.29	25.19	28.57	14.6	14.13	25.38
AAEL012944-RB	RpL11e	1100.93	1307.26	1444.32	2221.41	3553.18	815.74	803.18	756.82	782.38	1385.57
AAEL014562-RA	RpL12e	1139.14	1370.87	1474.38	2239.36	3300.01	896.85	923.92	943.97	998.92	1617.18
AAEL003704-RA	RpL13	18.04	24.94	25.78	21.65	34.24	17.1	24.88	24.89	14.24	24.83
AAEL009825-RA	RpL13Ae	0.61	0.67	0.75	0.61	0.63	0.11	0.08	0.1	0.08	0.21
AAEL005097-RB	RpL13e	622.97	702.55	748.76	1072.03	1434.6	485.24	522.23	501.48	486.52	829.14
AAEL004433-RA	RpL14	23.15	29.16	31.62	38.59	63.74	20.74	25.97	25.83	30.53	46.56
AAEL011447-RB	RpL14e	1362.22	1536.68	1507.67	2220.62	3168.58	1073.84	1070.15	1009.35	958.92	1544.33
AAEL003409-RA	RpL15	11.71	14.13	11.37	14.93	21.76	12.45	12.67	9.22	8.19	16.68
AAEL025553-RA	RpL15e	726.2	889.09	861.42	1385.11	2107.87	717.57	642.69	549.16	525.24	879.24
AAEL025553-RB	RpL15e	110.33	94.09	105.48	155.3	163.34	60.96	45.35	32.72	39.69	38.01
AAEL013495-RB	RpL16	22.19	27.04	26.05	29.22	40.13	24.09	28.24	26.39	18.53	28.31
AAEL003397-RA	RpL17	1.55	3.25	2.51	2.76	4.68	3.12	2.15	1.44	1.92	2.83
AAEL024180-RA	RpL17	1.55	3.25	2.51	2.76	4.68	3.12	2.15	1.44	1.92	2.83
AAEL011471-RE	RpL17e	3.62	6.73	5.25	7.22	8.88	1.72	2.24	3.6	1.1	1.95
AAEL011471-RF	RpL17e	1753.49	1882.15	1884.86	2687.7	3802.66	1490.84	1393.56	1315.11	1283.74	2469.37
AAEL011471-RG	RpL17e	12.95	8.15	14.4	23.69	30.57	3.26	9.78	10.81	4.67	9.16
AAEL000180-RA	RpL18	43.33	49.04	50.11	37.16	54.37	50.89	53.72	45.93	26.26	35.12
AAEL006785-RB	RpL18Ae	333.79	376.32	396.75	611.16	913.71	285.96	276.37	267.71	241.49	431.42
AAEL021422-RA	RpL18Ae	333.79	376.32	396.75	611.17	913.71	285.96	276.37	267.71	241.49	431.42
AAEL008481-RA	RpL18e	1453.46	1606.83	1635.82	2550.13	3919.93	1124.3	1141.42	1060.44	1077.38	1859.45
AAEL008481-RB	RpL18e	0.85	0.36	0.75	1.63	1.87	0	0.55	0	0.18	0.56
AAEL004306-RA	RpL19	8.92	10.06	9.01	11.89	18.72	8.93	8.08	5.16	5.06	8.37
AAEL024536-RA	RpL19e	1122.76	1220.5	1253.3	1714.8	2130.59	905.5	934.89	902.88	853.04	1452.06
AAEL000210-RA	RpL2	26.36	28.84	32.5	29.65	40.46	24.2	28.81	24.6	16.59	25.08
AAEL013964-RA	RpL20	37.43	55.04	50.28	33.31	43.11	32.36	51.42	43.66	28.14	42.72
AAEL003142-RA	RpL21	23.12	26.32	27.92	25.52	36.22	25.21	28.57	24.88	19.36	22.48
AAEL007715-RC	RpL21e	1223.8	1389.79	1415.53	1936.58	2657.91	1049.56	978.3	936.94	907.97	1538.39
AAEL007715-RD	RpL21e	0.95	2.08	0.86	2.74	2.65	0.8	0.91	1.11	2.48	5
AAEL001439-RA	RpL22	5.83	8.73	9.22	10.11	13.41	6.11	8.44	12.17	7.3	10.77
AAEL007771-RB	RpL22e	1935.19	2240.58	2210.15	2945.34	4088.27	1537.64	1511.99	1433.69	1463.53	2408.46
AAEL005150-RA	RpL23	24.33	35.34	32.86	31.4	52.35	23.52	37.08	30.14	19.67	29.66
AAEL017516-RB	RpL23Ae	735.4	828.23	852.59	1254.06	1789.01	647.22	625.46	579.05	478.93	758.4
AAEL015006-RB	RpL23e	1164.59	1356.55	1463.3	2098.88	3447.88	906.92	871.95	785.63	779.17	1268.89
AAEL012264-RA	RpL24	24.86	33.69	33.4	27.01	40.58	22.83	32.85	27.08	20.32	34.87
AAEL008329-RA	RpL24e	910.31	987.35	1028.51	1624.48	2339.74	677.41	660.98	606.98	662.42	1082.91
AAEL012681-RA	RpL24e	196.89	195.01	212.63	392.16	581.69	133.9	163.85	195.25	331.6	630.86
AAEL005817-RA	RpL26e	1175.06	1305.61	1271.11	1846.53	2566.54	1155.52	1119.17	1058.49	1039.23	1747.22
AAEL002418-RA	RpL27	28.28	33.42	34.31	26.97	28.79	25.05	27.32	30.91	21.89	28.96
AAEL020749-RA	RpL27Ae	1246.06	1421.42	1629.22	2477.7	3473.25	1067.78	964.04	941.19	973.42	1755.12
AAEL011587-RC	RpL27e	974.04	1101.82	1153.55	1650.8	2259.23	801.44	786.99	745.47	718.35	1287.05
AAEL008601-RA	RpL28	76.93	87.14	116.74	86.55	65.3	96.48	124.24	145.52	114.31	112.81
AAEL028043-RA	RpL28e	0.1	0.04	0.09	0.1	0	0.17	0.05	0.11	0.09	0
AAEL028043-RB	RpL28e	1127.11	1278.92	1443.67	2075.28	3251.08	817.48	792.66	763.72	784.53	1336.18
AAEL004151-RF	RpL29e	1325.67	1588.93	1804.41	2513.47	3873.28	1137.89	1135.28	1072.49	1054.33	1639.34
AAEL013116-RA	RpL3	22.29	23.6	25.25	30.18	39.5	19.51	22.28	20.17	16.02	18.49
AAEL004430-RA	RpL30	39.85	48.55	52.72	34.2	44.84	44.93	48.66	43.54	28.45	35.72
AAEL005220-RC	RpL30e	3.97	4.42	3.75	3.97	3.14	0.84	1.31	0.47	0.37	0.44
AAEL005220-RD	RpL30e	953.52	1106.99	1189.08	1836.01	3070.17	719.33	755.41	685.53	741.29	1179.81
AAEL006698-RA	RpL31e	973.95	1099.22	1215.27	1740.09	2580.64	849.09	833.17	755.38	756.23	1271.49
AAEL022712-RA	RpL32	22.45	28.26	26.28	31.26	49.76	17.24	22.72	18.99	17.54	26.42
AAEL003396-RA	RpL32e	715.03	829.21	883.33	1304.57	1928.77	563.71	516.25	472.09	465	868.26
AAEL009379-RB	RpL33	30.93	46.41	53.29	29.73	42.27	34.52	58.35	57.04	39.52	59.52
AAEL008044-RA	RpL34	29.29	30.31	30.05	24.97	47.89	19.29	20.93	18.1	13.57	30.96
AAEL022168-RA	RpL35	13.22	17.25	15.71	22.69	42.23	12.76	12.76	10	9.28	17.14
AAEL000823-RA	RpL35Ae	1043	1200.13	1183.79	1926.46	2997.65	855.13	786.87	754.46	783.17	1330.93
AAEL005629-RA	RpL35e	931.74	1069.47	1176.95	1668.86	2174.38	776.76	734.16	643.64	623.89	1085.74
AAEL000010-RA	RpL36e	386.54	453.78	535.35	680.22	1163.33	355.27	380.32	371.57	306.95	643.16
AAEL002639-RA	RpL36e	1097.73	1236.24	1230.72	1836	2361.95	867.28	832.49	838.43	851.18	1334.72
AAEL013272-RA	RpL37Ae	993.93	1070.73	1182.52	1563.6	2243.24	864.25	818.18	754.16	767.84	1227.05
AAEL017198-RA	RpL37e	1592.36	1800.85	1962.89	2688.63	4222.44	1497.53	1333.99	1391.09	1199.24	2156.37
AAEL005451-RA	RpL38e	1639.7	1874.78	1945.88	2891.68	4606.92	1438.71	1283.53	1246.98	1132.61	1947.85
AAEL020290-RA	RpL39e	1103.68	1187.22	1193.93	1648.48	2410.85	950.09	880	813.61	869.83	1422.84
AAEL022104-RA	RpL3e	728.96	781.15	779.11	1149.82	1158.45	624.6	608.5	594.49	481.98	694.99
AAEL000701-RA	RpL4	6.52	7.74	7.6	8.35	13.99	5.17	6.15	6.44	5.74	6.82
AAEL006511-RA	RpL40e	827.46	929.41	1039.07	1574.82	2240.73	597.02	591.61	571.93	559.57	920.22
AAEL003942-RA	RpL44e	1497.14	1824.11	2011.49	2978.88	5019.22	1244.22	1171.88	1104.04	1114.48	1900.79
AAEL009994-RA	RpL4e	598.32	709.57	744.33	1147.26	1645.82	584.85	590.05	546.62	524.02	931.05
AAEL004325-RA	RpL5e	1167.44	1138.58	1244.82	1757.9	2260.7	1010.73	1078.14	908.91	850.17	1397.31
AAEL008188-RA	RpL6e	1117	1164.81	1200.3	1642.68	2362.73	860.87	861.67	822.51	783.66	1174.86
AAEL006117-RA	RpL7/L12	34.83	47.89	50.57	49.37	69.71	31.82	39.86	39.97	27.99	45.1
AAEL005722-RB	RpL7Ae	1160.69	1435.38	1533.97	2374.11	3406.08	953.07	962.82	895.81	932.93	1619.22
AAEL005638-RA	RpL7e	8.42	7.93	10.41	25.12	50.23	4.13	4.51	4.28	7.92	13.42
AAEL012585-RA	RpL7e	840.37	976.2	1033.23	1594.77	2587.08	694.98	644.33	596.24	591.37	989.07
AAEL000987-RA	RpL8e	1020.17	1285.17	1407.88	2200.52	3227.19	770.37	772.36	733.59	713.83	1176.17
AAEL011390-RA	RpL9	21.2	23.33	24.72	24.82	32.55	23.43	26.05	27.19	17.77	24.1
AAEL007699-RE	RpL9e	1.18	0	0	0	0	0.54	0	0.59	0	0
AAEL007699-RF	RpL9e	0	0.86	0.2	0.19	0.26	0.23	0.12	1.01	0.82	0.21
AAEL007699-RG	RpL9e	923.53	1077.07	1049.86	1593.26	2168.19	783.04	751.41	678.79	668.35	1041.09
AAEL010821-RA	RpLP0	537.26	701.06	812.48	1396.23	1704.41	292.72	288.99	251.73	227.81	416.55
AAEL003530-RA	RpLP1	1081.45	1458.7	1645.06	2688.63	3876.62	800.2	780.84	765.23	791.59	1298.03
AAEL005027-RA	RpLP1	1.19	0.88	0.86	2.44	0	0	0	0.46	0.6	0
AAEL014583-RD	RpLP2	113.04	153.09	180.34	287.33	373.03	63.44	65.67	79.15	62.75	113.41
AAEL014583-RE	RpLP2	1911.39	2432.43	2593.05	4147	5667.56	1109.84	1082.88	1013.42	941.59	1702.46
C- Ribosome Small subunit
seq	gene	F02h	F12h	F24h	F48h	F96h	M02h	M12h	M24h	M48h	M96h
AAEL026382-RA	RpS10	9.79	14.46	16.46	12.65	23.22	11.72	16.39	9.53	8.06	9.94
AAEL002047-RA	RpS10e	1136.44	1307.92	1316.34	1857.29	2455.61	950.01	913.28	853.06	811.63	1425.88
AAEL005413-RB	RpS11	7.12	8.7	11.45	8.7	10.76	9.73	9.59	12.16	6.78	9.95
AAEL002372-RB	RpS11e	1453.02	1680.09	1778.55	2626.9	3868.67	1158.34	1140.92	1079.97	1080.33	2010.97
AAEL008169-RA	RpS12	18.16	21.45	21.06	22.83	33.12	17.6	18.7	18.42	9.94	13.49
AAEL010299-RC	RpS12e	1285.2	1406.26	1539.38	2206.77	3538.03	1095.85	1064.76	998.59	1012.31	1815.74
AAEL010299-RD	RpS12e	45.19	52.95	57.8	81.23	101.15	42.92	43.76	57.68	57.5	70.46
AAEL003582-RA	RpS13e	772.69	857.8	823.27	1254.65	1674.8	727.6	652.73	627.66	676.26	1161.49
AAEL004069-RA	RpS14	53.55	85.1	85.63	70.68	99.8	63.35	88.37	65.72	54.97	94.49
AAEL005266-RC	RpS14e	905.72	1115.42	1190.3	1821.68	2805.94	810.12	781.29	722.27	754.74	1380.01
AAEL005266-RD	RpS14e	14.19	15.24	16.8	25.62	37.59	10.43	10.4	15	17.64	22.6
AAEL014836-RA	RpS15	12.93	13.33	12.69	11.63	16.36	9.58	11.42	9.57	8.29	12.41
AAEL009151-RA	RpS15Ae	950.4	1101.76	1182.99	1558.87	2043.47	790.65	780.81	740.61	725.53	1110.54
AAEL011656-RA	RpS15e	1409.71	1605.28	1760.31	2479.24	3709.71	1172.55	1188.03	1135.48	1118.89	1878.47
AAEL009608-RB	RpS16	10.6	10.99	14.38	13.66	20.66	11.95	10.3	11.26	6.34	7.56
AAEL003427-RA	RpS16e	1259.63	1507.58	1589.88	2434.07	3424.3	1070.18	1006.74	935.46	959.22	1796.59
AAEL023494-RA	RpS17	13.65	20.92	23.16	24.31	34.19	13.48	19.75	22.13	17.74	22.08
AAEL004175-RA	RpS17e	1296.11	1450.81	1443.58	2134.54	3112.12	1039.42	1023.79	981.72	988.7	1677.85
AAEL025999-RA	RpS17e	4.07	5.77	2.21	10.85	11.44	2.65	4.34	4.27	2.82	3.04
AAEL001615-RA	RpS18	16.3	21.43	20.53	23.18	36.53	13.62	20.24	16.2	14.56	29.5
AAEL007355-RA	RpS18	28.49	35.97	41.96	35.79	47.34	26.32	32.85	37.71	27.11	37.59
AAEL009747-RA	RpS18e	808.82	905.8	961.18	1394.52	1825.18	647.68	687.19	641.64	545.46	901.23
AAEL010756-RC	RpS19e	3.12	3.89	3.77	5.72	5.28	2.38	1.45	3.25	3.15	2.93
AAEL010756-RD	RpS19e	1606.6	1973.81	2010.98	2887.71	3922.39	1334.13	1206.97	1149.7	1060.09	1765.51
AAEL010756-RE	RpS19e	1.15	1.18	1.63	2.08	1.38	0.93	1.04	1.03	0.32	1.2
AAEL008582-RA	RpS2	19.75	18.93	19.43	34.86	63.43	12.94	11.94	11.02	10.06	18.01
AAEL009506-RA	RpS20e	329.97	429.75	534.91	888.26	1519.19	251.67	232.83	228.96	227.99	418.22
AAEL020447-RA	RpS20e	329.97	429.75	534.91	888.27	1519.19	251.67	232.83	228.96	227.99	418.22
AAEL001909-RA	RpS21	11.54	15.85	15.55	13.6	22.38	14.45	15.26	12.01	8.35	11.4
AAEL025197-RA	RpS21	11.54	15.85	15.55	13.6	22.38	14.45	15.26	12.01	8.35	11.4
AAEL000529-RB	RpS21e	2.09	1.03	0.77	0.86	0.86	2.32	0.99	3.4	0	1.19
AAEL004503-RC	RpS21e	0	0	0	0	0.48	0	0	0	0	0.42
AAEL020737-RA	RpS21e	2800.08	3332.31	3343.04	4618.06	6774.2	2734.05	2691.39	2646.21	2435.59	4336.37
AAEL012686-RA	RpS23e	1805.18	2095.7	2119.46	3162.41	4521.27	1426.45	1479.43	1397.9	1469.43	2463.76
AAEL014292-RB	RpS24e	943.9	1198.83	1177.03	1653.57	2252.38	843.86	750.16	673.42	659.09	1103.48
AAEL021083-RA	RpS25e	1243.62	1491.61	1601.97	2354.88	3080.47	1007.89	975.09	941.75	1031.97	1657.75
AAEL002832-RA	RpS26e	1565.03	1751.94	1882.23	2523.78	4360.06	1379.88	1316.17	1130.08	1102.95	2064.77
AAEL013536-RB	RpS27Ae	1478.19	1687.4	1805.5	2531.6	3795.41	1384.3	1351.35	1351.35	1246.94	2179.83
AAEL013536-RC	RpS27Ae	3.82	4.62	3.27	9.63	5.62	1.58	4.36	6.59	3.56	4.14
AAEL013536-RD	RpS27Ae	30.6	56.12	54.8	77.41	91.53	19.22	11.62	16.94	10.24	17.6
AAEL022286-RA	RpS27e	1456.42	1580.29	1799.37	2563.26	3268.2	1264.57	1167.62	1103.21	1252.74	2159.45
AAEL006860-RA	RpS28e	1689.63	1972.64	1983.46	2795.15	3744.23	1945.86	1798.09	1758.11	1749.31	2961.23
AAEL007824-RA	RpS29e	1871.25	2011.06	2145.54	2629.96	3388.37	1977.65	1805.84	1585.94	1605.76	2607.4
AAEL010168-RA	RpS2e	830.01	1204.14	1427.08	2423.01	3646.89	485.7	438.57	306.88	359.17	643.63
AAEL009653-RA	RpS30e	690.6	834.11	833.07	1341.67	1978.02	703.36	646.1	604.57	564	963.59
AAEL005901-RC	RpS3Ae	1280.6	1384.71	1541.49	2146.23	3060.42	966.52	971.33	855.81	776.56	1396.81
AAEL019789-RA	RpS3Ae	286.41	346.45	293.51	539.43	660.19	229.02	224.82	211.78	209.61	282.36
AAEL008192-RA	RpS3e	809.17	987.59	1006.68	1589.69	2242.92	635.26	620.86	558.02	538.07	933.65
AAEL023983-RA	RpS4e	1025.18	1196.53	1307.97	1885.75	2505.36	785.87	782.16	745.5	699.77	1097.93
AAEL003801-RA	RpS5	13.17	15.77	16.21	17.24	28.15	18.91	22.19	21.75	19.76	33.16
AAEL013625-RA	RpS5e	1139.08	1203.36	1253.93	1883.83	2497.87	892.55	927.9	843.43	772.25	1363.75
AAEL004034-RA	RpS6	31.33	28.92	27.71	27.57	39.47	28.2	27.96	24.02	18.66	24.31
AAEL000032-RE	RpS6e	670.46	760.31	760.8	1133.54	1481.46	535.44	569.26	554.52	517.29	805.55
AAEL004527-RA	RpS7	28.9	39.14	34.51	30.24	45.63	22.96	31.52	17.51	16.63	28.61
AAEL009496-RA	RpS7e	716.03	785.2	772.58	1153.78	1617.3	667.31	658.98	630.67	606.62	1009.61
AAEL008103-RB	RpS8e	1573.06	1780.31	1839.71	2671.47	3277.54	1120.07	1125.65	985.61	888.3	1400.99
AAEL011391-RA	RpS9	22.34	22.03	21.89	27.55	31.13	20.23	20.66	15.82	11.17	17.36
AAEL001759-RA	RpS9e	840.05	1040.89	1131.07	1754.63	2231.88	646.49	636.84	553.5	498.45	806.11
AAEL020238-RA	RpSAe	442.05	637.54	797.62	1483.75	2051.77	198.69	202.05	177.08	155.42	325.95

[truncated: 8 more sheets: Figure S7, Figure S8, Figure S9, Figure S10, Figure S11, Figure S12, Figure S13, Figure S14]
